# Supplementary material for: Dual Role of MtHAC‐1 in Regulating Cellulase and Xylanase Production in Myceliophthora thermophila
Source: Microb Biotechnol. 2025 Jul 30;18(8):e70203. doi: 10.1111/1751-7915.70203 (PMC12310822; doi:10.1111/1751-7915.70203)
Supplement: Supplementary file 2 — Data S2: mbt270203‐sup‐0002‐SupplementaryTables.xlsx. [file MBT2-18-e70203-s001.xlsx]

## Sheet: Table S1
Table S1. List of PCR primers used in this study.
Construction of pFC332-Cas9-U6p-MYCTH_2310995-sgRNA vector
Cloning of U6 promoter	U6p-F	gtttccgctgagggtttaattaaAGGATCGGTGGAGTGAAGTTCG
	U6p-MYCTH_2310995-R	GGAGTGCATTTCAGACATCTGAGGAAAGAAAGAAAAGAAGAGGAGG
Cloning of target gene-sgRNA	g-MYCTH_2310995-F	AGATGTCTGAAATGCACTCCGTTTTAGAGCTAGAAATAGCAAGTTAAAATAA
	gRNA-R	gtctcggctgaggtcttaattaaAAAAAAAGCACCGACTCGGTG
Construction of Donor DNA vectors
MYCTH_2310995-upstream	MYCTH_2310995-up-F	gaccatgattacgccaagcttAAGACGATCGAGATCAGTGCTGT
	MYCTH_2310995-up-R	attcgaagccgcgCTCGGGACTCGCACGACG
Cloning of Pgpd-neo	MYCTH_2310995-neo-F	tcccgagCGCGGCTTCGAATCGTGG
	MYCTH_2310995-neo-R	cagatcgtTCAGAAGAACTCGTCAAGAAGGC
MYCTH_2310995-downstream	MYCTH_2310995-down-F	gagttcttctgaACGATCTGTATGAATCAATTTTTTTGG
	MYCTH_2310995-down-R	aaaacgacggccagtgaattcAAGCACACCGGAAATGTAATCC
Construction of MYCTH_2310995 overexpression vector
Cloning of MYCTH_2310995	MYCTH_2310995-F	tcgccaacaacagacgcggccgcATGTCTGAAATGCACTCCTGGG
	MYCTH_2310995-R	ggggggccgaccgattctagaTCATTGAAAGCGCCGCCT
PCR analysis of gene MYCTH_2310995 deletion and overexpression in M. thermophila strains
PCR detecting MYCTH_2310995 deletion	neo-in-F	TTACCACCTGCTCATCACCTTT
	MYCTH_2310995-out-R	CCTCCTCGTGTCTCAGAACCT
	MYCTH_2310995-out-F	CCTGATTGCCGCACCTGGAGA
	MYCTH_2310995-in-R	TACGGACAGCCCGGTAGAACG
	MYCTH_2310995-F	TCCCAAAGCCCGACCTCAC
	MYCTH_2310995-R	GCTCCGTTCAGCCATCCACT
PCR detecting MYCTH_2310995 overexpression	Ppdc-F	CGGTTACGGAAACGGAAAG
	PgpdA-R	CAGCCAACTGCAAACAGAATA
RT-qPCR analysis
RT-qPCR of bgl1	RT-q-bgl1-F	AGCCAGGAGAATGGTAACGC
	RT-q-bgl1-R	TGACAGCCCAAACCCAAACT
RT-qPCR of cbh1	RT-q-cbh1-F	GCGGTAACTCCCTGAACCTC
	RT-q-cbh1-R	AAGTAGAGGGCGCCATTGAG
RT-qPCR of egl2	RT-q-egl2-F	GACTTCTCGATGGAGCGTCTGGT
	RT-q-egl2-R	TTCGTGTCCGTGATGATGTTGC
RT-qPCR of xyn1	RT-q-xyn1-F	CATGAAGTGGGATGCTACTGAGCC
	RT-q-xyn1-R	CGATGACCGAGGTGAGCGAGT
RT-qPCR of cre1	RT-q-cre1-F	GAATCTTCCCCCGCCGCTCAG
	RT-q-cre1-R	CTCGCCAACATTGCCACATCC
RT-qPCR of xyr1	RT-q-xyr1-F	ATGGATGATACCGATTACCAGAACG
	RT-q-xyr1-R	TGGGAGGAAGTAGCCAAAGATGC
RT-qPCR of actin	RT-q-actin-F	AACGCTCCTGCCTTCTAC
	RT-q-actin-R	GTAACACCATCACCAGAGTC
Construction of pET-51b-MtHAC-1126-190 plasmid
Cloning of MtHAC-1126-190 encoding gene	MtHAC-1126-190-F	ccgacgtcggtcgacaagcttGAGAAGGAACAGCGGCGAG
	MtHAC-1126-190-R	agctcctgcggccgcaagcttGGCACCGCTGCCACCCCG
The obtain of probes for EMSAs
PCR amplification of bgl1-P2	bgl1-P2-F	CGCTCAGCGTGACATCCG
	bgl1-P2-R	GTGGGAAAATCTTCTTGCGCG
PCR amplification of cbh1-P1	cbh1-P1-F	ATCATTCGATGGCTGACTGGC
	cbh1-P1-R	GGCGGAAGAGGATCAGCAC
PCR amplification of egl2-P2	egl2-P2-F	ACTTGGCGAACGGAGATTTCC
	egl2-P2-R	CTGTGCCCGGAGCGGCAT
PCR amplification of xyn1-P2	xyn1-P2-F	TTCTTCTCGATGGCTTGCACC
	xyn1-P2-R	GACCGTCCTGGAATCTTCGAG
PCR amplification of xyn1-P3	xyn1-P3-F	CTGGGTTAACCAGCCCGTATT
	xyn1-P3-R	ACAGACGGATTGATGCCATGC
PCR amplification of xyr1-P2	xyr1-P2-F	GAGGACTGGCCAAGCGCT
	xyr1-P2-R	GGGGTAAGGTCAGTAGCAGGC
Note: The green capital nuclotides indicate the protospacer sequence of MYCTH_2310995 gene. The lowercase nucleotides represent homologous arm fragments for constructing corresponding vectors.

## Sheet: Table S2
Table S2. The differentially expressed genes (DEGs) were identified by comparing M. thermophila ΔMthac-1 and WT strains cultivated on Avicel for 48 h.
Gene symbol	WT-1_fpkm	WT-2_fpkm	WT-3_fpkm	ΔMthac-1-1_fpkm	ΔMthac-1-2_fpkm	ΔMthac-1-3_fpkm	WT_mean	ΔMthac-1_mean	log2(fc)	PValue	FDR
MYCTH_2295861	0	0	0	9.8	15.342	17.448	0.001	14.1967	13.7933	4.35e-14	1.46e-13
MYCTH_2067982	0	0.081	0	252.992	261.032	252.944	0.027	255.656	13.209	1.14e-28	7.02e-28
MYCTH_2124937	0	0	0	4.429	4.749	5.995	0.001	5.05767	12.3043	2.1e-09	5.32e-09
MYCTH_2303707	0	0	0	3.9	3.958	3.479	0.001	3.779	11.8838	9.19e-13	2.87e-12
MYCTH_2299066	0	0	0	2.543	4.039	4.001	0.001	3.52767	11.7845	2.8e-08	6.61e-08
MYCTH_2303709	0.037	0	0	40.392	45.319	42.647	0.0123333	42.786	11.7604	1.31e-23	6.77e-23
MYCTH_2052991	0	0	0	4.617	2.766	2.535	0.001	3.306	11.6909	6.8e-09	1.67e-08
MYCTH_54141	0	0	0	3.404	2.459	3.956	0.001	3.273	11.6764	5.14e-09	1.27e-08
MYCTH_17759	0	0	0	1.378	6.019	2.056	0.001	3.151	11.6216	0.000542586	0.000910021
MYCTH_81364	0	0	0	2.302	2.665	2.031	0.001	2.33267	11.1878	9.79e-12	2.86e-11
MYCTH_11658	0.101	0.045	0.297	294.11	313.332	293.905	0.147667	300.449	10.9906	2.05e-120	6.98e-119
MYCTH_69746	0.642	0.42	1.367	1458.29	1478.74	1462.54	0.809667	1466.52	10.8228	2.89e-83	5.87e-82
MYCTH_2124691	0	0	0	1.344	1.025	1.604	0.001	1.32433	10.3711	2.49e-06	5.12e-06
MYCTH_100608	0	0	0	0.572	2.022	1.251	0.001	1.28167	10.3238	1.63e-07	3.63e-07
MYCTH_90035	0	0	0	1.348	0.989	1.419	0.001	1.252	10.29	6.01e-06	1.19e-05
MYCTH_2120158	0	0	0	0.589	0.735	2.392	0.001	1.23867	10.2746	0.000213414	0.000372624
MYCTH_100435	0	0	0	0.765	0.409	2.217	0.001	1.13033	10.1425	0.000237403	0.000412783
MYCTH_2123392	0	0	0	0.233	1.016	1.666	0.001	0.971667	9.92432	0.00101965	0.00166523
MYCTH_82772	0.539	1.389	0.906	911.438	917.823	899.074	0.944667	909.445	9.91097	1.76e-240	2.03e-238
MYCTH_48716	0	0	0	0.657	0.819	1.064	0.001	0.846667	9.72565	2.34e-06	4.81e-06
MYCTH_2128027	0	0	0	0.655	0.818	1.043	0.001	0.838667	9.71195	0.0254883	0.0357331
MYCTH_2308205	0	0	0	0.751	1.311	0.448	0.001	0.836667	9.70851	0.000105884	0.000189829
MYCTH_2130127	0	0	0	0.369	0.922	1.213	0.001	0.834667	9.70506	0.000463824	0.000783468
MYCTH_94567	0	0	0	1.146	0.26	0.995	0.001	0.800333	9.64446	0.000992775	0.00162527
MYCTH_92725	0	0	0	1.161	0.311	0.891	0.001	0.787667	9.62144	0.000264437	0.000458242
MYCTH_2064865	0	0	0	0.826	0.773	0.74	0.001	0.779667	9.60671	8.26e-06	1.62e-05
MYCTH_89510	0	0	0	0.539	1.068	0.681	0.001	0.762667	9.57491	2.52e-07	5.54e-07
MYCTH_59005	1.993	1.388	1.569	1070.15	1099.76	1101.68	1.65	1090.53	9.36835	0	0
MYCTH_93554	0	0.064	0	11.498	13.302	14.232	0.0213333	13.0107	9.25237	3.82e-16	1.42e-15
MYCTH_2313641	4.392	3.454	5.207	2452.5	2415.15	2445.37	4.351	2437.67	9.12994	0	0
MYCTH_2112885	0	0	0	0.251	0.625	0.748	0.001	0.541333	9.08037	0.0184964	0.0264385
MYCTH_82782	2.547	2.014	2.622	1224.94	1261.04	1250.75	2.39433	1245.58	9.02297	0	0
MYCTH_2311136	0	0	0	0.464	0.724	0.277	0.001	0.488333	8.93172	0.0184964	0.0264385
MYCTH_108317	0.292	0.447	0.377	164.675	172.299	166.856	0.372	167.943	8.81846	0	0
MYCTH_2120504	0	0	0	0.583	0.257	0.451	0.001	0.430333	8.74931	3.56e-05	6.65e-05
MYCTH_2123530	0	0	0	0.451	0.226	0.54	0.001	0.405667	8.66415	0.0131292	0.0190778
MYCTH_2301858	0	0.192	0	22.825	25.152	23.961	0.064	23.9793	8.5495	1.19e-16	4.52e-16
MYCTH_96411	0	0	0	0.358	0.581	0.171	0.001	0.37	8.53138	0.000180289	0.000316363
MYCTH_2308875	13.296	11.368	15.161	4482.16	4557.62	4520.94	13.275	4520.24	8.41154	0	0
MYCTH_2119589	0	0	0	0.335	0.174	0.5	0.001	0.336333	8.39375	5.61e-05	0.000103352
MYCTH_97961	0	0	0	0.247	0.431	0.295	0.001	0.324333	8.34133	0.00232358	0.00366893
MYCTH_96290	0	0	0	0.218	0.543	0.173	0.001	0.311333	8.28232	0.019023	0.0271501
MYCTH_54987	0	0	0	0.448	0.24	0.229	0.001	0.305667	8.25582	0.00937305	0.01386
MYCTH_2029356	0	0	0	0.438	0.313	0.15	0.001	0.300333	8.23042	0.00970729	0.0143167
MYCTH_2306494	0	0	0	0.374	0.093	0.357	0.001	0.274667	8.10154	0.0288111	0.040084
MYCTH_2305882	0.903	1.163	0.632	243.807	245.944	242.176	0.899333	243.976	8.08367	2.24e-283	3.5e-281
MYCTH_2303068	0.132	0.039	0.222	31.709	35.19	36.428	0.131	34.4423	8.03847	1.74e-64	2.66e-63
MYCTH_54058	0	0	0	0.211	0.158	0.403	0.001	0.257333	8.00749	0.00348482	0.00539558
MYCTH_2059558	0	0	0	0.146	0.274	0.233	0.001	0.217667	7.76598	0.000403063	0.000685723
MYCTH_89959	0	0	0	0.072	0.27	0.302	0.001	0.214667	7.74595	0.00507712	0.00771247
MYCTH_2064854	0.418	0	0.176	37.401	41.38	41.456	0.198	40.079	7.6612	9.32e-20	4.09e-19
MYCTH_93342	0	0	0	0.353	0.055	0.158	0.001	0.188667	7.5597	0.0158825	0.0228513
MYCTH_2299854	0.171	0.559	0.479	72.8	67.392	70.493	0.403	70.2283	7.44513	7.44e-114	2.31e-112
MYCTH_103022	0	0	0.081	5.367	4.616	4.069	0.027	4.684	7.43864	3.19e-09	8e-09
MYCTH_2110729	0	0	0.054	3.082	2.524	3.392	0.018	2.99933	7.3805	4.37e-09	1.09e-08
MYCTH_10713	0.122	0.436	0.548	60.297	63.288	57.903	0.368667	60.496	7.35838	4.21e-93	9.86e-92
MYCTH_2309660	1.518	0.812	0.828	164.48	166.718	171.645	1.05267	167.614	7.31495	7.34e-192	5.55e-190
MYCTH_2309079	3.479	3.52	5.212	630.306	601.087	619.456	4.07033	616.95	7.24386	1.2e-182	8.14e-181
MYCTH_50920	1.954	1.705	1.402	243.375	247.607	243.297	1.687	244.76	7.18076	0	0
MYCTH_2130133	0	0	0.035	1.64	1.693	1.506	0.0116667	1.613	7.11121	2.16e-08	5.15e-08
MYCTH_2120346	0	0.051	0	2.461	1.993	2.164	0.017	2.206	7.01975	2.19e-08	5.22e-08
MYCTH_2300047	5.021	3.297	5.016	551.25	562.082	573.314	4.44467	562.215	6.9829	0	0
MYCTH_2299975	0.072	0	0.03	4.124	4.232	4.437	0.034	4.26433	6.97064	2.89e-16	1.08e-15
MYCTH_2127689	0.398	0.152	0.048	24.697	23.422	23.269	0.199333	23.796	6.89939	2.98e-51	3.44e-50
MYCTH_2302300	1.464	1.151	2.531	204.821	196.372	206.977	1.71533	202.723	6.88488	1.86e-96	4.59e-95
MYCTH_41997	0	0.601	0.113	24.291	32.209	24.647	0.238	27.049	6.82847	4.95e-28	2.99e-27
MYCTH_2094591	0.221	0.197	0.278	26.955	23.133	23.018	0.232	24.3687	6.71476	5.4e-57	7.05e-56
MYCTH_2057386	0.271	0.644	0.645	49.774	53.098	48.278	0.52	50.3833	6.59829	3.69e-132	1.54e-130
MYCTH_2306063	3.54	3.075	3.011	313.679	313.728	304.904	3.20867	310.77	6.59773	0	0
MYCTH_89343	0.369	0.219	0	18.746	19.937	17.527	0.196	18.7367	6.57887	7.11e-23	3.54e-22
MYCTH_2057781	0.713	0.635	0.762	68.543	67.74	64.852	0.703333	67.045	6.57478	3.26e-124	1.2e-122
MYCTH_2309651	0.724	0.287	0.473	46.519	46.362	45.933	0.494667	46.2713	6.54752	7.87e-135	3.37e-133
MYCTH_2055617	0.545	0.121	0.458	35.113	35.388	27.25	0.374667	32.5837	6.4424	1.48e-35	1.14e-34
MYCTH_98222	0	0.114	0.107	6.131	6.695	5.222	0.0736667	6.016	6.35165	1.39e-23	7.14e-23
MYCTH_2303014	2.63	1.897	2.471	191.982	180.735	191.733	2.33267	188.15	6.33376	3.8e-257	4.57e-255
MYCTH_2303166	0.152	0.109	0.077	8.664	9.386	8.923	0.112667	8.991	6.31835	9.98e-46	9.97e-45
MYCTH_69953	1.986	0.958	1.528	116.124	121.814	117.999	1.49067	118.646	6.31456	1.5e-169	9.11e-168
MYCTH_2299852	0.142	0.38	0.478	26.089	25.585	26.426	0.333333	26.0333	6.28725	5.18e-79	9.92e-78
MYCTH_2308874	0.13	0.232	0.328	15.957	17.104	18.113	0.23	17.058	6.21267	6.35e-23	3.18e-22
MYCTH_2298307	0.185	0.165	0.272	16.339	14.924	14.109	0.207333	15.124	6.18874	1.26e-50	1.43e-49
MYCTH_2132770	30.948	31.296	32.394	2225.54	2181.78	2187.77	31.546	2198.36	6.12283	0	0
MYCTH_2313034	0.225	0.702	0.472	31.604	33.008	32.279	0.466333	32.297	6.11389	2.47e-47	2.59e-46
MYCTH_52332	0.063	0.057	0.16	5.336	6.481	7.564	0.0933333	6.46033	6.11307	1.21e-18	5.04e-18
MYCTH_2070352	1.317	0.587	0.808	64.165	60.806	58.297	0.904	61.0893	6.07845	3.25e-143	1.51e-141
MYCTH_2303702	0.085	0.076	0.072	4.043	5.686	5.592	0.0776667	5.107	6.03904	9.69e-22	4.6e-21
MYCTH_103794	0.042	0	0	0.602	1.306	0.833	0.014	0.913667	6.02817	2.58e-06	5.29e-06
MYCTH_2119011	0.524	0.567	0.346	30.008	33.167	28.77	0.479	30.6483	5.99964	1.78e-116	5.73e-115
MYCTH_53033	0	0.067	0.191	4.891	5.11	5.363	0.086	5.12133	5.89604	6.88e-14	2.29e-13
MYCTH_2122713	0.157	0.07	0.329	12.198	9.708	11.114	0.185333	11.0067	5.89211	1.22e-25	6.77e-25
MYCTH_88807	3.008	3.918	2.575	178.567	179.851	177.215	3.167	178.544	5.81702	4.25e-260	5.32e-258
MYCTH_2136549	5.963	7.064	5.896	344.572	356.795	362.458	6.30767	354.608	5.81298	0	0
MYCTH_2306200	3.855	3.178	3.966	202.742	207.809	203.479	3.66633	204.677	5.80286	0	0
MYCTH_74803	0.312	0.494	0.262	19.867	19.66	19.8	0.356	19.7757	5.79571	4.33e-89	9.48e-88
MYCTH_2112920	0	0.046	0	0.886	0.721	0.92	0.0153333	0.842333	5.77965	1.36e-05	2.63e-05
MYCTH_2107654	0.063	0	0	1.235	1.364	0.851	0.021	1.15	5.7751	7.19e-06	1.41e-05
MYCTH_2313164	2.502	1.758	2.299	120.509	119.575	118.755	2.18633	119.613	5.77372	1.48e-294	2.5e-292
MYCTH_2059428	2.599	2.835	1.954	138.336	133.452	131.995	2.46267	134.594	5.77225	3.33e-268	4.64e-266
MYCTH_2307231	0	0.455	0.343	13.953	15.5	10.891	0.266	13.448	5.65982	2.04e-25	1.12e-24
MYCTH_2303701	0.071	0	0.298	7.077	5.047	5.907	0.123	6.01033	5.61071	2.7e-17	1.06e-16
MYCTH_95335	0.835	0.478	0.701	29.38	35.268	32.398	0.671333	32.3487	5.59053	6.61e-92	1.51e-90
MYCTH_2310829	0.706	0.629	0.395	28.021	24.931	29.967	0.576667	27.6397	5.58286	5.07e-43	4.74e-42
MYCTH_80274	0.326	0.218	0.411	16.296	14.025	15.168	0.318333	15.163	5.57387	4.47e-85	9.35e-84
MYCTH_2308103	0.869	1.364	1.39	53.247	51.06	54.735	1.20767	53.014	5.45608	1.43e-155	7.54e-154
MYCTH_2308140	5.787	5.749	7.489	270.429	283.787	275.271	6.34167	276.496	5.44625	1.43e-155	7.54e-154
MYCTH_2306097	0.659	0.694	1.056	33.056	34.181	36.184	0.803	34.4737	5.42395	1.68e-95	4.1e-94
MYCTH_2301533	0	0.046	0.086	1.962	1.776	1.653	0.044	1.797	5.35194	8.96e-09	2.18e-08
MYCTH_54712	0.45	0.201	0.378	14.478	13.71	13.719	0.343	13.969	5.34788	7.84e-37	6.27e-36
MYCTH_2294824	0.071	0.063	0.299	5.823	6.334	5.229	0.144333	5.79533	5.32742	5.9e-18	2.38e-17
MYCTH_2109422	0	0.063	0.118	2.582	1.973	2.705	0.0603333	2.42	5.32591	1.2e-08	2.89e-08
MYCTH_2306553	6.715	5.41	6.608	254.328	245.621	249.715	6.24433	249.888	5.32259	0	0
MYCTH_2066488	2.661	2.329	1.931	93.407	90.726	91.649	2.307	91.9273	5.3164	0	0
MYCTH_95605	2.455	3.07	1.517	92.575	89.583	94.684	2.34733	92.2807	5.29693	8.25e-104	2.2e-102
MYCTH_2107298	0	0.255	0	4.398	2.678	2.817	0.085	3.29767	5.27784	3.14e-06	6.4e-06
MYCTH_2311571	0.094	0.084	0	2.536	2.286	2.018	0.0593333	2.28	5.26405	1.75e-06	3.61e-06
MYCTH_75329	1.565	1.937	1.314	60.078	67.968	56.047	1.60533	61.3643	5.25646	3.42e-111	1.01e-109
MYCTH_2299479	0	0.165	0	2.08	1.817	2.318	0.055	2.07167	5.23522	3.68e-06	7.45e-06
MYCTH_2301577	2.824	2.648	2.544	100.088	97.809	100.912	2.672	99.603	5.2202	1.08e-272	1.53e-270
MYCTH_2311484	0.508	0.453	0.854	22.385	23.052	21.138	0.605	22.1917	5.19694	5.36e-64	8.04e-63
MYCTH_2311751	0.876	0.841	0.453	30.971	24.189	23.499	0.723333	26.2197	5.17984	1.22e-44	1.19e-43
MYCTH_2301791	15.548	14.495	13.44	510.614	521.023	516.151	14.4943	515.929	5.15361	0	0
MYCTH_2144720	0.503	1.122	0.493	24.887	28.543	21.811	0.706	25.0803	5.15074	5.04e-55	6.32e-54
MYCTH_92255	0	0	0.064	0.342	0.498	1.43	0.0213333	0.756667	5.14848	0.000555318	0.000930307
MYCTH_2296617	5.108	4.287	3.457	149.239	152.131	149.338	4.284	150.236	5.13213	2.58e-259	3.18e-257
MYCTH_2308261	0.206	0.55	1.036	22.084	20.285	19.956	0.597333	20.775	5.12017	3.67e-18	1.49e-17
MYCTH_2054076	0	0.06	0.113	2.075	1.8	2.084	0.0576667	1.98633	5.10623	5.41e-14	1.81e-13
MYCTH_2059044	0.186	0.165	0.39	7.528	9.743	7.988	0.247	8.41967	5.09118	1.65e-20	7.46e-20
MYCTH_2298488	2.351	1.586	3.629	84.004	86.133	86.09	2.522	85.409	5.08175	1.57e-48	1.69e-47
MYCTH_113450	17.134	17.45	18.998	600.082	608.419	602.924	17.8607	603.808	5.07923	0	0
MYCTH_2124700	0	0.211	0	2.79	1.573	2.765	0.0703333	2.376	5.07818	0.000193014	0.000337746
MYCTH_2301730	16.292	20.217	18.419	607.794	627.488	599.635	18.3093	611.639	5.06203	5.38e-289	8.73e-287
MYCTH_2310208	2.189	0.565	1.161	44.96	45.254	39.774	1.305	43.3293	5.05322	1.3e-31	8.84e-31
MYCTH_2299495	1.13	1.208	1.85	41.527	43.832	45.926	1.396	43.7617	4.9703	4.99e-118	1.64e-116
MYCTH_2309782	1.301	1.739	0.546	38.5	36.341	36.51	1.19533	37.117	4.9566	5.86e-54	7.15e-53
MYCTH_2310964	1.913	2.443	2.249	69.544	67.251	67.326	2.20167	68.0403	4.94972	7.66e-194	6.16e-192
MYCTH_2297404	0.212	0.568	0	11.961	5.573	6.473	0.26	8.00233	4.94384	3.08e-09	7.71e-09
MYCTH_2300220	1.376	1.051	1.266	38.388	36.545	38.011	1.231	37.648	4.93467	4.85e-96	1.19e-94
MYCTH_2293936	0.151	0	0.127	3.402	2.689	2.301	0.0926667	2.79733	4.91586	1.56e-05	3e-05
MYCTH_2313305	35.503	32.384	33.455	1002.48	1009.09	1008.44	33.7807	1006.67	4.89725	0	0
MYCTH_2310947	8.447	7.457	9.302	247.393	250.634	242.258	8.402	246.762	4.87624	1.24e-274	1.79e-272
MYCTH_2300219	0.148	0.659	0.124	10.549	7.483	8.351	0.310333	8.79433	4.82468	4.16e-14	1.4e-13
MYCTH_2306025	0.364	0.232	0.568	11.804	10.585	10.451	0.388	10.9467	4.81829	6.69e-42	6.06e-41
MYCTH_2310655	4.961	4.838	5.049	134.14	142.787	140.135	4.94933	139.021	4.81192	4.4e-237	4.76e-235
MYCTH_54823	0.686	0.153	0.144	9.795	9.007	8.769	0.327667	9.19033	4.80982	3.78e-13	1.21e-12
MYCTH_2298443	0.076	0	0.191	2.394	3.058	1.837	0.089	2.42967	4.77081	1.57e-08	3.77e-08
MYCTH_95235	0	0	0.063	0.478	0.702	0.537	0.021	0.572333	4.76839	7.66e-05	0.000139113
MYCTH_2312881	0.147	0.131	0.124	3.701	4.343	2.901	0.134	3.64833	4.76693	2.02e-12	6.14e-12
MYCTH_2303253	1.767	1.696	2.374	53.05	50.819	53.409	1.94567	52.426	4.75195	1.17e-166	6.82e-165
MYCTH_2301624	0.299	0.355	0.502	11.153	10.929	8.846	0.385333	10.3093	4.7417	2.17e-23	1.11e-22
MYCTH_2299976	4.764	4.452	5.39	128.533	126.515	129.139	4.86867	128.062	4.71718	7.9e-229	8.14e-227
MYCTH_2303157	1.805	2.034	2.006	49.159	51.199	52.542	1.94833	50.9667	4.70924	1.59e-141	7.15e-140
MYCTH_2308111	0.403	0.28	0.151	7.37	7.77	6.508	0.278	7.216	4.69804	1.53e-34	1.14e-33
MYCTH_2114188	0	0	0.082	0.568	0.618	0.941	0.0273333	0.709	4.69705	8.44e-08	1.93e-07
MYCTH_45263	0.04	0	0	0.537	0.261	0.214	0.0133333	0.337333	4.66107	0.000840418	0.00138462
MYCTH_2043746	18.448	17.226	17.719	432.254	443.713	456.335	17.7977	444.101	4.64113	0	0
MYCTH_2307512	1.34	0.44	1.125	24.78	21.674	25.346	0.968333	23.9333	4.62737	9.47e-60	1.3e-58
MYCTH_111030	5.591	6.145	4.773	133.73	144.972	127.807	5.503	135.503	4.62196	6.26e-172	3.92e-170
MYCTH_2309692	0.164	0.146	0.069	3.363	2.31	3.425	0.126333	3.03267	4.58528	2.97e-17	1.16e-16
MYCTH_2106260	8.593	9.629	7.456	208.803	201.515	204.898	8.55933	205.072	4.58249	1.88e-260	2.39e-258
MYCTH_2307608	0.204	0	0.171	2.875	3.444	2.654	0.125	2.991	4.58063	1.97e-14	6.75e-14
MYCTH_33039	0.057	0.152	0.286	4.393	3.566	3.666	0.165	3.875	4.55366	2.45e-16	9.2e-16
MYCTH_2067101	0.027	0	0.092	0.902	1.1	0.783	0.0396667	0.928333	4.54864	4.15e-09	1.03e-08
MYCTH_2120910	0.071	0	0	0.106	0.73	0.825	0.0236667	0.553667	4.54809	0.00244102	0.00384604
MYCTH_2298447	1.269	0.954	1.265	26.113	26.383	27.759	1.16267	26.7517	4.52412	8.06e-109	2.33e-107
MYCTH_2107828	6.938	7.288	6.496	154.358	155.227	156.231	6.90733	155.272	4.49053	8.72e-263	1.18e-260
MYCTH_2305379	2.933	2.418	2.186	54.79	58.138	56.234	2.51233	56.3873	4.48827	1.73e-184	1.23e-182
MYCTH_2303508	0	0.101	0.095	1.019	1.271	2.027	0.0653333	1.439	4.4611	0.000269893	0.000467236
MYCTH_107178	84.1	77.712	80.046	1737.35	1810.03	1746.1	80.6193	1764.49	4.45198	0	0
MYCTH_112322	19.108	20.077	18.045	406.135	421.104	415.487	19.0767	414.242	4.44059	5.05e-301	9.04e-299
MYCTH_2111340	0.106	0.094	0	0.239	1.987	2.091	0.0666667	1.439	4.43196	0.000445765	0.000754272
MYCTH_2060442	1.655	2.15	3.416	52.294	51.887	51.299	2.407	51.8267	4.42839	1.8e-38	1.5e-37
MYCTH_2314077	0.834	0.744	1.012	20.189	19.027	16.537	0.863333	18.5843	4.42803	7.09e-41	6.29e-40
MYCTH_53171	0.139	0	0	1.152	1.569	0.25	0.0463333	0.990333	4.41779	0.00289211	0.0045178
MYCTH_2308101	0.473	0.843	0.265	12.903	9.307	11.446	0.527	11.2187	4.41195	6.99e-17	2.68e-16
MYCTH_2071661	0.221	0.226	0.053	3.374	3.44	3.829	0.166667	3.54767	4.41183	1.13e-25	6.25e-25
MYCTH_116261	0.906	0.954	2.213	26.655	29.715	30.268	1.35767	28.8793	4.41084	1.44e-28	8.85e-28
MYCTH_2307521	0.159	0	0	1.911	0.596	0.855	0.053	1.12067	4.40222	0.00221552	0.00350588
MYCTH_2123928	0.189	0.084	0.079	2.266	2.121	3.043	0.117333	2.47667	4.39971	1.58e-07	3.52e-07
MYCTH_2310461	0.165	0.367	0.242	4.976	6.325	4.943	0.258	5.41467	4.39143	1.53e-29	9.75e-29
MYCTH_2309487	0.394	0.234	0.11	5.276	4.984	5.179	0.246	5.14633	4.38681	6.33e-19	2.67e-18
MYCTH_2296432	3.552	3.992	4.453	84.405	79.714	79.524	3.999	81.2143	4.34402	1.08e-144	5.16e-143
MYCTH_2057851	0.039	0.106	0	1.008	1.259	0.637	0.0483333	0.968	4.32392	6.09e-07	1.3e-06
MYCTH_2124936	0	0	0.389	2.337	2.754	2.698	0.129667	2.59633	4.3236	8.53e-05	0.000154159
MYCTH_2063854	0	0	0.089	0.238	1.237	0.284	0.0296667	0.586333	4.30481	0.00143739	0.00231423
MYCTH_2311275	0.854	0.888	0.757	16.038	17.035	16.251	0.833	16.4413	4.30287	1.16e-67	1.84e-66
MYCTH_115957	0	0.059	0	0.55	0.312	0.299	0.0196667	0.387	4.29851	0.00520609	0.00788925
MYCTH_116237	1.424	1.513	2.115	31.786	34.844	32.543	1.684	33.0577	4.29502	1.11e-95	2.72e-94
MYCTH_2309543	0.104	0	0	1.094	0.292	0.653	0.0346667	0.679667	4.29321	0.00324508	0.00504042
MYCTH_2048823	0	0.095	0.358	2.799	2.695	3.341	0.151	2.945	4.28565	9.12e-08	2.08e-07
MYCTH_2110653	0.451	0.183	0.379	6.987	5.608	6.724	0.337667	6.43967	4.25331	1.09e-32	7.7e-32
MYCTH_2306552	0.783	1.954	0.921	23.109	24.216	22.391	1.21933	23.2387	4.25236	1.44e-53	1.74e-52
MYCTH_2307898	2.289	1.779	3.106	45.499	45.338	45.734	2.39133	45.5237	4.25073	1.87e-100	4.77e-99
MYCTH_2310501	0.599	0.178	0.335	7.592	6.358	6.618	0.370667	6.856	4.20917	2.82e-23	1.44e-22
MYCTH_2129155	0	0	0.043	0.229	0.428	0.136	0.0143333	0.264333	4.20491	0.010267	0.0150939
MYCTH_2295651	2.067	0.747	1.079	24.124	21.834	25.391	1.29767	23.783	4.19594	1.28e-37	1.05e-36
MYCTH_2298236	0.42	0	0.494	6.056	3.464	7.229	0.304667	5.583	4.19574	4.89e-07	1.06e-06
MYCTH_2295298	0.057	0.459	0.288	5.413	4.075	5.128	0.268	4.872	4.18421	5e-19	2.12e-18
MYCTH_2307620	0	0.203	0.191	1.746	1.922	3.473	0.131333	2.38033	4.17986	0.000953599	0.00156376
MYCTH_2300737	49.367	53.305	52.971	927.309	931.352	956.975	51.881	938.545	4.17715	3.16e-235	3.37e-233
MYCTH_2299996	22.953	23.633	21.48	404.064	406.21	412.298	22.6887	407.524	4.16684	3.47e-275	5.07e-273
MYCTH_2299483	1.278	0.929	0.847	19.472	16.39	18.39	1.018	18.084	4.1509	3.46e-80	6.68e-79
MYCTH_2310989	12.3	13.496	13.727	236.243	227.807	232.749	13.1743	232.266	4.13998	7.34e-189	5.36e-187
lcc1	0.039	0.241	0.065	2.061	2.029	1.976	0.115	2.022	4.13608	4.19e-13	1.33e-12
MYCTH_2301661	0.679	0	0.651	8.448	7.452	7.302	0.443333	7.734	4.12475	1.12e-09	2.89e-09
MYCTH_2312984	0.938	0.616	1.078	15.949	12.914	17.002	0.877333	15.2883	4.12316	9.91e-53	1.18e-51
MYCTH_2063204	0.129	0.076	0.108	2.159	1.97	1.308	0.104333	1.81233	4.11858	6.04e-11	1.7e-10
MYCTH_2308413	0	0.049	0.326	2.335	2.602	1.493	0.125	2.14333	4.09986	5.69e-05	0.000104717
MYCTH_2305452	0.573	0.596	0.883	11.911	11.104	12.163	0.684	11.726	4.09957	1.13e-27	6.77e-27
MYCTH_2310464	13.124	9.563	11.165	193.818	192.4	191.275	11.284	192.498	4.09249	4.85e-204	4.29e-202
MYCTH_2306548	3.657	4.664	5.295	74.247	78.654	78.907	4.53867	77.2693	4.08956	2.76e-127	1.06e-125
MYCTH_2116379	0.554	0.288	0.387	6.896	7.741	5.956	0.409667	6.86433	4.0666	3.32e-32	2.3e-31
MYCTH_2310201	14.292	10.606	11.391	199.636	202.091	193.255	12.0963	198.327	4.03524	2.5e-202	2.17e-200
MYCTH_97150	0.154	0.046	0.043	1.351	0.915	1.705	0.081	1.32367	4.03047	2.6e-07	5.69e-07
MYCTH_2313156	2.63	2.85	2.042	40.935	40.651	40.808	2.50733	40.798	4.02427	3.49e-189	2.57e-187
MYCTH_2301575	5.852	6.284	5.619	97.906	95.078	94.985	5.91833	95.9897	4.01962	1.16e-193	9.19e-192
MYCTH_2118002	0.084	0	0.035	1.044	0.395	0.491	0.0396667	0.643333	4.01957	7.31e-05	0.000132967
MYCTH_2301677	4.51	4.435	4.231	69.206	72.318	71.348	4.392	70.9573	4.014	1.76e-193	1.38e-191
MYCTH_95272	0.28	0.374	0.367	5.788	5.274	5.327	0.340333	5.463	4.00467	5.12e-56	6.6e-55
MYCTH_54815	3.656	3.647	4.825	63.616	64.705	64.779	4.04267	64.3667	3.99293	1.53e-100	3.93e-99
MYCTH_101224	0.154	0.334	0.13	3.132	3.185	3.521	0.206	3.27933	3.99269	1.75e-31	1.18e-30
MYCTH_2301856	0.182	0.688	0.305	6.032	6.252	6.306	0.391667	6.19667	3.98379	1.42e-28	8.72e-28
MYCTH_2302989	1.734	1.21	0.887	18.689	21.627	20.01	1.277	20.1087	3.97699	9.11e-54	1.11e-52
MYCTH_2107129	0.142	0	0.08	1.425	0.622	1.445	0.074	1.164	3.97542	8.39e-07	1.77e-06
MYCTH_2059686	1.456	1.545	1.747	24.893	26.777	22.877	1.58267	24.849	3.97276	2.26e-64	3.42e-63
MYCTH_95606	0.356	0.783	0.187	5.419	7.854	7.498	0.442	6.92367	3.96942	7e-28	4.21e-27
MYCTH_71373	0.411	0.58	0.23	6.528	5.677	6.903	0.407	6.36933	3.96804	9.95e-37	7.89e-36
MYCTH_2308229	5.121	6.005	6.734	89.522	90.881	98.044	5.95333	92.8157	3.9626	8.78e-131	3.55e-129
MYCTH_50128	0.261	0.078	0	1.7	1.55	2.029	0.113	1.75967	3.96091	4.2e-06	8.48e-06
MYCTH_2305637	1.21	0.758	0.604	13.755	12.967	13.282	0.857333	13.3347	3.95918	1.6e-67	2.55e-66
MYCTH_45669	3.524	2.416	7.285	65.144	80.791	58.808	4.40833	68.2477	3.95247	1.03e-17	4.12e-17
MYCTH_2019739	2.272	2.362	2.226	38.388	33.477	34.057	2.28667	35.3073	3.94865	2.92e-51	3.38e-50
MYCTH_2130105	1.028	2.458	0.863	23.165	19.059	24.887	1.44967	22.3703	3.94779	1.85e-23	9.48e-23
MYCTH_2119021	0.113	0.401	0.189	3.718	4.64	2.421	0.234333	3.593	3.93855	1.56e-08	3.74e-08
MYCTH_2293935	0.358	0.213	0.701	6.27	5.925	7.271	0.424	6.48867	3.93579	1.42e-13	4.65e-13
MYCTH_2296531	8.69	8.688	9.199	136.251	133.801	135.084	8.859	135.045	3.93016	6.38e-183	4.4e-181
MYCTH_2297279	2.901	2.774	2.852	45.614	43.996	40.307	2.84233	43.3057	3.92941	4.24e-124	1.55e-122
MYCTH_2305878	2.656	3.09	3.655	48.536	46.189	48.281	3.13367	47.6687	3.92712	4.21e-88	9.18e-87
MYCTH_92694	0.883	0.709	0.779	11.346	11.634	13.029	0.790333	12.003	3.92479	5.4e-54	6.6e-53
MYCTH_2294298	5.196	4.237	4.94	73.438	73.411	71.273	4.791	72.7073	3.9237	1.39e-144	6.6e-143
MYCTH_2313032	0.425	0.379	0.428	6.255	7.408	5.029	0.410667	6.23067	3.92335	1.58e-17	6.26e-17
MYCTH_2053587	0.205	0.467	0.39	5.465	4.763	5.83	0.354	5.35267	3.91844	1.91e-12	5.81e-12
MYCTH_2055571	0.205	0.467	0.39	5.465	4.763	5.83	0.354	5.35267	3.91844	1.91e-12	5.81e-12
MYCTH_2056455	0.205	0.467	0.39	5.465	4.763	5.83	0.354	5.35267	3.91844	1.91e-12	5.81e-12
MYCTH_2058544	0.205	0.467	0.39	5.465	4.763	5.83	0.354	5.35267	3.91844	1.91e-12	5.81e-12
MYCTH_2060198	0.205	0.467	0.39	5.465	4.763	5.83	0.354	5.35267	3.91844	1.91e-12	5.81e-12
MYCTH_2062163	0.205	0.467	0.39	5.465	4.763	5.83	0.354	5.35267	3.91844	1.91e-12	5.81e-12
MYCTH_2063083	0.205	0.467	0.39	5.465	4.763	5.83	0.354	5.35267	3.91844	1.91e-12	5.81e-12
MYCTH_2064081	0.205	0.467	0.39	5.465	4.763	5.83	0.354	5.35267	3.91844	1.91e-12	5.81e-12
MYCTH_2068637	0.205	0.467	0.39	5.465	4.763	5.83	0.354	5.35267	3.91844	1.91e-12	5.81e-12
MYCTH_2068997	0.205	0.467	0.39	5.465	4.763	5.83	0.354	5.35267	3.91844	1.91e-12	5.81e-12
MYCTH_2069029	0.205	0.467	0.39	5.465	4.763	5.83	0.354	5.35267	3.91844	1.91e-12	5.81e-12
MYCTH_2069072	0.205	0.467	0.39	5.465	4.763	5.83	0.354	5.35267	3.91844	1.91e-12	5.81e-12
MYCTH_2070469	0.205	0.467	0.39	5.465	4.763	5.83	0.354	5.35267	3.91844	1.91e-12	5.81e-12
MYCTH_2071402	0.205	0.467	0.39	5.465	4.763	5.83	0.354	5.35267	3.91844	1.91e-12	5.81e-12
MYCTH_2315566	131.82	134.191	132.83	2021.11	1996.62	1974.69	132.947	1997.47	3.90925	1.39e-226	1.41e-224
MYCTH_2307545	29.66	30.83	29.307	439.555	445.24	460.382	29.9323	448.392	3.90498	1.95e-223	1.94e-221
MYCTH_2305439	2.326	2.61	3.039	41.127	40.507	37.483	2.65833	39.7057	3.90075	3.49e-117	1.13e-115
MYCTH_2130877	0.402	0	0	1.812	2.386	1.802	0.134	2	3.8997	8.74e-05	0.000157832
MYCTH_2308119	17.928	21.414	22.49	300.283	313.256	308.034	20.6107	307.191	3.89767	6.78e-161	3.76e-159
MYCTH_2311429	2.453	2.013	1.602	28.772	31.784	29.704	2.02267	30.0867	3.89479	6.55e-113	1.99e-111
MYCTH_87877	2.702	2.23	2.185	35.621	36.115	33.558	2.37233	35.098	3.88701	5.59e-64	8.36e-63
MYCTH_2106471	0	0.047	0	0.159	0.199	0.333	0.0156667	0.230333	3.87795	0.0197734	0.02814
MYCTH_2297401	1.882	2.537	1.766	30.263	31.142	28.965	2.06167	30.1233	3.869	1.02e-132	4.33e-131
MYCTH_2123711	0	0.118	0	0.398	0.373	0.95	0.0393333	0.573667	3.86639	0.0206169	0.0292738
MYCTH_2129999	0.129	0	0	0.386	0.603	0.865	0.043	0.618	3.8452	0.00173362	0.00276981
MYCTH_2128884	0	0	0.199	1.542	0.962	0.354	0.0663333	0.952667	3.84417	0.000686084	0.00113979
MYCTH_2122575	0.044	0	0	0.1	0.332	0.199	0.0146667	0.210333	3.84206	0.0160706	0.0231068
MYCTH_2299149	4.989	5.242	5.612	75.351	75.98	75.287	5.281	75.5393	3.83835	3.18e-174	2.05e-172
MYCTH_90789	5.46	6.887	4.867	86.734	76.046	82.226	5.738	81.6687	3.83116	6.26e-99	1.59e-97
MYCTH_98500	0	0.044	0	0.037	0.458	0.131	0.0146667	0.208667	3.83059	0.0320093	0.0442387
MYCTH_115028	2.26	2.7	2.908	35.468	37.863	38.501	2.62267	37.2773	3.82919	1.37e-104	3.71e-103
MYCTH_2296433	18.766	23.105	19.838	287.075	304.083	284.383	20.5697	291.847	3.82662	3.39e-181	2.28e-179
MYCTH_2302925	11.224	11.459	13.321	169.423	163.332	177.629	12.0013	170.128	3.82535	1.86e-151	9.45e-150
MYCTH_2128489	0	0.066	0.062	0.505	0.638	0.666	0.0426667	0.603	3.82098	0.00349457	0.00540877
MYCTH_2298893	1.243	1.601	1.276	19.298	18.516	20.311	1.37333	19.375	3.81844	1.06e-30	7.01e-30
MYCTH_111845	1.571	2.476	2.706	30.788	30.875	32.167	2.251	31.2767	3.79645	2.89e-41	2.59e-40
MYCTH_2300382	2.651	2.68	2.25	33.954	35.816	34.724	2.527	34.8313	3.78489	1.9e-142	8.69e-141
MYCTH_2054998	0.243	0.217	0.409	4.433	3.707	3.819	0.289667	3.98633	3.7826	1.17e-15	4.25e-15
MYCTH_2307508	2.522	1.665	2.393	28.415	30.208	31.575	2.19333	30.066	3.77694	7.59e-94	1.79e-92
MYCTH_2299886	73.477	67.964	72.584	979.205	984.655	967.794	71.3417	977.218	3.77586	9.81e-219	9.35e-217
MYCTH_2129615	0	0.475	0.112	2.202	3.747	2.031	0.195667	2.66	3.76496	1.01e-05	1.96e-05
MYCTH_2306038	9.163	7.691	8.962	113.835	115.486	117.993	8.60533	115.771	3.7499	2.04e-196	1.67e-194
MYCTH_2297267	4.151	2.293	3.584	43.82	44.276	46.753	3.34267	44.9497	3.74924	1.96e-93	4.62e-92
MYCTH_2111801	1.178	0.262	0.247	8.847	5.244	8.58	0.562333	7.557	3.74832	6.28e-12	1.86e-11
MYCTH_2312878	0.583	0.832	0.833	8.892	9.457	11.66	0.749333	10.003	3.73868	3.5e-35	2.66e-34
MYCTH_2300347	2.433	1.174	2.043	24.664	22.515	28.17	1.88333	25.1163	3.73727	1.01e-44	9.87e-44
MYCTH_39233	0.875	0.78	0.919	9.204	14.973	10.104	0.858	11.427	3.73533	5.87e-23	2.94e-22
MYCTH_2303246	0.141	0.188	0.03	1.375	2.012	1.388	0.119667	1.59167	3.73344	2.47e-11	7.08e-11
MYCTH_2070870	0.083	0.37	0.314	3.583	2.838	3.645	0.255667	3.35533	3.71412	1.29e-17	5.13e-17
MYCTH_117073	3.422	3.125	3.193	43.211	42.286	41.81	3.24667	42.4357	3.70825	1.21e-115	3.86e-114
MYCTH_94171	5.769	6.272	6.048	77.374	82.066	76.296	6.02967	78.5787	3.70399	1.43e-151	7.35e-150
MYCTH_2128401	0.252	0.112	0	1.611	1.774	1.358	0.121333	1.581	3.70379	0.000278605	0.000481366
MYCTH_2094250	5.522	4.617	4.685	62.38	61.789	68.493	4.94133	64.2207	3.70007	5.96e-127	2.26e-125
MYCTH_2058711	0.183	0.244	0	2.059	2.227	1.229	0.142333	1.83833	3.69105	6.79e-06	1.34e-05
MYCTH_103134	1.18	0.977	0.496	12.597	12.087	9.446	0.884333	11.3767	3.68534	3.1e-27	1.82e-26
MYCTH_2124537	0.94	0.105	0.099	4.324	6.388	4.003	0.381333	4.905	3.68513	4.67e-10	1.24e-09
MYCTH_2316512	5.617	5.442	4.923	68.922	69.189	65.578	5.32733	67.8963	3.67185	2.63e-121	9.14e-120
MYCTH_39167	0	0	0.193	0.919	0.717	0.822	0.0643333	0.819333	3.67081	0.00104928	0.00171169
MYCTH_97342	0.566	0.432	0.068	4.919	5.078	3.552	0.355333	4.51633	3.66791	3.71e-13	1.19e-12
MYCTH_66924	0	0.195	0	1.559	0.614	0.294	0.065	0.822333	3.66121	0.00614331	0.00923762
MYCTH_109510	163.796	170.61	179.233	2164.82	2158.93	2171.41	171.213	2165.06	3.66054	6.19e-183	4.31e-181
MYCTH_2055951	0.829	1.56	2.32	22.134	20.631	16.678	1.56967	19.8143	3.65801	5.96e-16	2.19e-15
MYCTH_2128478	0.08	0	0	0.2	0.325	0.478	0.0266667	0.334333	3.64818	0.000469619	0.000792799
MYCTH_2307506	1.483	1.102	1.661	16.244	19.693	17.064	1.41533	17.667	3.64184	7.05e-31	4.68e-30
MYCTH_2307610	3.222	3.989	3.448	43.894	43.476	45.496	3.553	44.2887	3.63983	3.16e-126	1.19e-124
MYCTH_2115740	0.106	0.283	0	0.955	1.689	2.186	0.129667	1.61	3.63418	0.000117678	0.000210199
MYCTH_112363	26.254	28.853	25.813	332.531	332.004	332.018	26.9733	332.184	3.62238	4.25e-181	2.85e-179
MYCTH_27318	0.209	0	0.351	3.771	1.569	1.501	0.186667	2.28033	3.61071	0.00087939	0.00144558
MYCTH_2025813	0.852	2.531	0.715	14.716	19.163	16.039	1.366	16.6393	3.60657	3.98e-23	2.02e-22
MYCTH_89981	0	0	0.07	0.312	0.428	0.112	0.0233333	0.284	3.60543	0.0101231	0.0148949
MYCTH_2308034	3.951	3.663	4.08	47.232	46.297	48.303	3.898	47.2773	3.60034	5.19e-174	3.32e-172
MYCTH_2312442	1.328	1.87	0.971	17.4	16.577	16.087	1.38967	16.688	3.586	2.86e-57	3.76e-56
MYCTH_2053048	0.089	0.238	0.149	2.139	1.502	2.075	0.158667	1.90533	3.58597	2.91e-06	5.95e-06
MYCTH_2313120	2.958	3.588	3.726	43.192	40.428	38.964	3.424	40.8613	3.57698	2.3e-68	3.71e-67
MYCTH_2314727	203.353	194.878	197.228	2378.07	2319.43	2398.2	198.486	2365.23	3.57487	1.17e-202	1.03e-200
MYCTH_2300317	1.67	2.719	1.209	23.132	22.447	21.11	1.866	22.2297	3.57447	1.21e-29	7.75e-29
MYCTH_2298544	0.835	1.075	3.118	17.218	23.662	18.805	1.676	19.895	3.56931	2.36e-09	5.97e-09
MYCTH_103867	1.086	0.444	0.608	7.886	8.23	9.171	0.712667	8.429	3.56406	2.45e-36	1.92e-35
MYCTH_2113081	0.086	0.384	0.217	3.169	2.744	2.162	0.229	2.69167	3.55508	3.23e-08	7.6e-08
MYCTH_2122106	0.07	0	0.059	0.738	0.526	0.252	0.043	0.505333	3.55483	0.00610701	0.00918619
MYCTH_2306004	13.484	13.529	12.101	153.636	151.117	154.065	13.038	152.939	3.55217	6.58e-187	4.77e-185
MYCTH_2135036	0.591	0.702	0.91	8.951	8.586	8.257	0.734333	8.598	3.54949	1.12e-53	1.36e-52
MYCTH_2308116	2.062	1.878	1.924	23.724	22.973	21.522	1.95467	22.7397	3.54022	6.04e-104	1.62e-102
MYCTH_2303045	14.909	14.679	17.21	175.911	182.495	185.632	15.5993	181.346	3.53919	8.28e-150	4.17e-148
MYCTH_2297184	22.907	22.874	24.212	270.709	269.401	267.455	23.331	269.188	3.5283	1.4e-170	8.64e-169
MYCTH_2111272	0.131	0.176	0.11	0.888	2.094	1.826	0.139	1.60267	3.52732	1.31e-06	2.74e-06
MYCTH_2138765	7.527	8.522	9.283	98.16	93.579	98.743	8.444	96.8273	3.51942	2.08e-129	8.23e-128
MYCTH_68654	9.287	9.835	8.523	103.846	110.138	100.692	9.215	104.892	3.50878	5.63e-120	1.9e-118
MYCTH_101345	0.998	0.727	0.229	7.288	8.161	6.749	0.651333	7.39933	3.50593	3.57e-18	1.46e-17
MYCTH_2130345	0.15	0	0.126	0.789	1.265	1.076	0.092	1.04333	3.50342	0.00751292	0.0112086
MYCTH_2301788	11.026	8.446	10.636	116.334	113.681	110.563	10.036	113.526	3.49977	7.55e-131	3.08e-129
MYCTH_2307628	38.946	37.681	37.049	417.104	428.424	435.262	37.892	426.93	3.49403	1.64e-201	1.41e-199
MYCTH_2304739	16.045	14.789	13.731	165.126	166.049	168.289	14.855	166.488	3.4864	9.31e-165	5.27e-163
MYCTH_2051640	8.986	9.102	8.992	100.474	100.138	101.461	9.02667	100.691	3.4796	6.01e-175	3.91e-173
MYCTH_47841	0.5	0.356	0.448	4.278	5.058	5.197	0.434667	4.84433	3.47832	5.04e-31	3.36e-30
MYCTH_2306068	3.874	4.252	3.972	47.374	43.071	43.683	4.03267	44.7093	3.47077	2.88e-98	7.27e-97
MYCTH_2309545	0.683	1.014	0.669	9.484	8.85	7.854	0.788667	8.72933	3.46838	2.34e-17	9.22e-17
MYCTH_2121130	0.189	0.225	0.053	1.943	1.242	1.98	0.155667	1.72167	3.46727	2.34e-07	5.14e-07
MYCTH_2306027	20.59	22.594	21.628	224.696	242.89	247.298	21.604	238.295	3.46338	2.56e-167	1.52e-165
MYCTH_2311014	2.702	2.22	3.156	29.297	31.419	27.895	2.69267	29.537	3.45542	2.28e-82	4.55e-81
MYCTH_2310830	2.336	1.78	1.251	19.652	20.972	18.239	1.789	19.621	3.45517	3.29e-75	5.94e-74
MYCTH_2050467	0.233	0	0.586	2.01	3.599	3.338	0.273	2.98233	3.44947	1.49e-06	3.09e-06
MYCTH_2309698	3.242	3.829	4.199	41.129	41.773	39.991	3.75667	40.9643	3.44684	2.26e-95	5.49e-94
MYCTH_2303335	5.37	7.227	6.58	66.418	75.134	67.102	6.39233	69.5513	3.44366	5.92e-106	1.64e-104
MYCTH_54601	1.182	2.248	1.765	18.368	19.082	19.053	1.73167	18.8343	3.44313	4.21e-32	2.9e-31
MYCTH_98318	0.436	0.529	0.898	6.72	6.939	6.549	0.621	6.736	3.43923	9.98e-24	5.18e-23
MYCTH_2071219	0.524	0	0	2.559	1.228	1.88	0.174667	1.889	3.43495	0.000204192	0.00035702
MYCTH_2313118	12.725	12.289	13.951	140.766	140.355	139.386	12.9883	140.169	3.43188	7.46e-140	3.3e-138
MYCTH_46530	9.165	8.226	8.051	89.622	93.51	90.026	8.48067	91.0527	3.42445	3.83e-166	2.19e-164
MYCTH_71551	0.907	0.231	0.98	5.744	8.142	8.833	0.706	7.573	3.42312	2.66e-13	8.56e-13
MYCTH_2300587	3.583	2.91	3.123	35.897	32.473	34.72	3.20533	34.3633	3.42232	2.3e-86	4.87e-85
MYCTH_2316515	259.688	211.306	79	1885.61	1953.88	2051.83	183.331	1963.77	3.4211	5.83e-20	2.58e-19
MYCTH_2297507	3.985	4.081	4.551	42.743	45.053	47.136	4.20567	44.9773	3.41879	1.13e-117	3.69e-116
MYCTH_2307894	1.32	1.283	2.116	16.578	16.922	16.778	1.573	16.7593	3.41337	4.04e-45	3.97e-44
MYCTH_56237	1.704	1.993	1.789	18.634	19.563	20.239	1.82867	19.4787	3.41303	1.53e-36	1.21e-35
MYCTH_2307621	3.547	4.143	4.212	40.79	44.256	41.454	3.96733	42.1667	3.40986	5.23e-58	6.97e-57
MYCTH_2307514	0.596	0.531	1.002	7.345	6.484	8.768	0.709667	7.53233	3.40788	2.22e-14	7.59e-14
MYCTH_2309491	5.297	4.005	4.687	49.765	46.813	51.137	4.663	49.2383	3.40045	4.76e-101	1.23e-99
MYCTH_2295331	1.129	1.489	0.91	12.275	11.595	12.709	1.176	12.193	3.37409	1.7e-45	1.69e-44
MYCTH_2300285	2.343	2.331	2.749	25.992	25.956	24.914	2.47433	25.6207	3.3722	2.1e-108	6.07e-107
MYCTH_2120116	0	0.088	0	0.259	0.601	0.044	0.0293333	0.301333	3.36075	0.0224333	0.0316835
MYCTH_110532	244.172	243.364	244.31	2477.36	2573.69	2455.03	243.949	2502.03	3.35845	6.62e-184	4.68e-182
MYCTH_2308206	9.72	9.9	8.476	96.979	95.802	94.316	9.36533	95.699	3.3531	1.67e-127	6.41e-126
MYCTH_2314711	12.461	12.698	11.35	126.927	118.685	123.626	12.1697	123.079	3.33823	7.9e-132	3.25e-130
MYCTH_2309615	0.543	0.968	1.064	8.289	10.09	7.624	0.858333	8.66767	3.33603	5.7e-20	2.52e-19
MYCTH_2297126	8.289	6.649	7.038	74.978	71.215	75.466	7.32533	73.8863	3.33434	5.93e-91	1.34e-89
MYCTH_2112431	0.593	0.132	0.622	5.23	4.444	3.852	0.449	4.50867	3.32791	7.29e-08	1.67e-07
MYCTH_2298011	5.296	5.123	5.813	55.303	55.705	51.798	5.41067	54.2687	3.32624	5.16e-114	1.61e-112
MYCTH_2119593	0.039	0.173	0.13	1.367	1.016	1.041	0.114	1.14133	3.32361	1.36e-07	3.06e-07
MYCTH_2311258	0	0.086	0	0.388	0.182	0.29	0.0286667	0.286667	3.32193	0.00370767	0.00571942
MYCTH_2294188	4.609	6.846	6.222	58.667	60.095	57.849	5.89233	58.8703	3.32063	2.14e-48	2.29e-47
MYCTH_2065658	0.65	0.49	0.672	5.258	6.562	6.187	0.604	6.00233	3.3129	1.65e-25	9.11e-25
MYCTH_2313755	16.217	15.716	17.681	165.12	166.236	159.269	16.538	163.542	3.3058	2.52e-130	1e-128
MYCTH_2116458	0.044	0.079	0.148	0.863	0.745	1.069	0.0903333	0.892333	3.30425	1.02e-05	1.98e-05
MYCTH_70142	4.002	6.04	7.395	53.022	61.62	57.552	5.81233	57.398	3.30381	4.27e-28	2.58e-27
MYCTH_2308016	0.531	0.355	0.297	3.523	3.401	4.721	0.394333	3.88167	3.29919	8.6e-19	3.61e-18
MYCTH_2307798	1.677	1.578	3.208	20.644	20.785	21.97	2.15433	21.133	3.29418	5.42e-35	4.1e-34
MYCTH_2294448	4.418	4.532	4.866	44.551	44.493	46.285	4.60533	45.1097	3.29206	5.79e-132	2.41e-130
MYCTH_2307543	22.491	22.007	20.561	218.833	211.091	206.422	21.6863	212.115	3.28999	4.53e-143	2.09e-141
MYCTH_59085	1.73	0.991	1.972	14.647	18.534	12.631	1.56433	15.2707	3.28714	1.19e-23	6.15e-23
MYCTH_2307299	0.407	0.182	0.114	2.142	1.782	2.922	0.234333	2.282	3.28366	1.99e-08	4.74e-08
MYCTH_2311126	1.829	1.442	1.28	14.621	14.355	15.329	1.517	14.7683	3.28321	6.27e-81	1.22e-79
MYCTH_2312733	0.397	0.236	0.611	3.825	4.897	3.261	0.414667	3.99433	3.26793	3.09e-13	9.91e-13
MYCTH_2300602	4.977	6.806	5.08	52.906	54.204	54.654	5.621	53.9213	3.26196	9.27e-95	2.23e-93
MYCTH_2310203	32.159	34.468	31.513	308.76	317.79	312.971	32.7133	313.174	3.25901	6.66e-161	3.72e-159
MYCTH_55717	0	0.137	0	0.27	0.626	0.415	0.0456667	0.437	3.25842	0.00590481	0.0088912
MYCTH_2301832	0.165	0.147	0.83	3.278	3.628	3.987	0.380667	3.631	3.25377	1.86e-09	4.73e-09
MYCTH_38558	1.747	1.201	1.718	15.216	14.546	14.719	1.55533	14.827	3.25293	2.55e-47	2.67e-46
MYCTH_2307835	36.491	40.575	37.078	362.988	367.138	357.652	38.048	362.593	3.25246	2.71e-146	1.33e-144
MYCTH_2309396	0.069	0.431	0.811	3.421	5.304	3.65	0.437	4.125	3.23869	6.46e-06	1.28e-05
MYCTH_2310975	1.122	1.13	0.86	9.855	9.327	10.146	1.03733	9.776	3.23636	8.59e-37	6.85e-36
MYCTH_86821	18.764	17.405	20.228	179.895	178.015	171.526	18.799	176.479	3.23077	1.16e-127	4.5e-126
MYCTH_2305448	11.495	11.105	11.96	109.168	107.495	107.745	11.52	108.136	3.23063	9.8e-121	3.34e-119
MYCTH_2298096	7.831	7.624	7.488	76.417	70.635	68.131	7.64767	71.7277	3.22944	2.05e-102	5.38e-101
MYCTH_2305771	0.345	0.402	0.491	4.708	3.51	3.358	0.412667	3.85867	3.22505	2.13e-24	1.13e-23
MYCTH_2310243	0.653	0.66	0.512	4.318	6.327	6.365	0.608333	5.67	3.22041	3.98e-26	2.24e-25
MYCTH_2301985	212.939	224.846	231.328	2054.02	2083.92	2078.07	223.038	2072	3.21567	2.78e-147	1.37e-145
MYCTH_2302688	5.727	4.906	4.697	43.975	51.593	46.763	5.11	47.4437	3.21482	1.92e-117	6.27e-116
MYCTH_2035386	1.825	3.137	2.627	24.082	25.411	20.333	2.52967	23.2753	3.20178	1.31e-30	8.63e-30
MYCTH_2301658	2.795	3.156	2.661	26.965	25.152	26.898	2.87067	26.3383	3.19771	2.19e-59	2.99e-58
MYCTH_2306673	0.277	0.705	0.166	3.359	3.636	3.513	0.382667	3.50267	3.19429	9.84e-17	3.75e-16
MYCTH_2313154	6.151	5.716	7.118	57.462	57.756	58.27	6.32833	57.8293	3.1919	1.39e-100	3.58e-99
MYCTH_2312347	7.325	7.69	8.133	70.063	71.428	69.364	7.716	70.285	3.18729	3.04e-114	9.52e-113
MYCTH_2298369	12.753	12.309	11.318	104.602	111.908	113.081	12.1267	109.864	3.17946	4.6e-142	2.09e-140
MYCTH_2029812	1.997	2.274	3.075	24.83	23.917	17.804	2.44867	22.1837	3.17943	2.9e-30	1.88e-29
MYCTH_2306824	2.374	3.049	2.756	25.115	25.127	23.471	2.72633	24.571	3.17192	1.37e-51	1.61e-50
MYCTH_61543	12.01	11.819	10.927	105.89	104.653	102.12	11.5853	104.221	3.16927	1.64e-115	5.2e-114
MYCTH_2308397	11.511	12.71	12.972	111.238	110.265	111.388	12.3977	110.964	3.16195	1.45e-113	4.49e-112
MYCTH_2303407	10.985	9.978	8.783	87.745	87.894	90.395	9.91533	88.678	3.16084	3.46e-138	1.5e-136
MYCTH_2304963	6.925	7.484	7.086	64.056	62.893	64.868	7.165	63.939	3.15766	3.32e-109	9.64e-108
MYCTH_2304524	14.23	14.831	16.691	135.574	134.363	138.061	15.2507	135.999	3.15666	1.92e-107	5.42e-106
MYCTH_2298844	18.212	19.227	17.651	161.868	160.117	168.589	18.3633	163.525	3.15461	1.38e-143	6.45e-142
MYCTH_2315946	39.155	43.289	40.418	363.898	363.993	362.389	40.954	363.427	3.14959	2.93e-131	1.2e-129
MYCTH_2304975	2.65	3.674	2.875	26.181	27.015	27.655	3.06633	26.9503	3.13572	1.54e-75	2.8e-74
MYCTH_78828	59.03	53.841	62.057	517.511	505.466	514.01	58.3093	512.329	3.13527	5.02e-127	1.91e-125
MYCTH_61755	0.323	0.452	0.581	3.985	3.546	4.343	0.452	3.958	3.13038	2.11e-17	8.31e-17
MYCTH_2308118	10.977	8.481	9.297	82.579	84.336	82.822	9.585	83.2457	3.11852	2.01e-118	6.68e-117
MYCTH_2297165	1.211	1.406	1.14	10.446	11.11	11.021	1.25233	10.859	3.1162	8.66e-49	9.4e-48
MYCTH_2308969	73.998	67.313	74.654	638.024	615.648	618.827	71.9883	624.166	3.1161	1.4e-132	5.88e-131
MYCTH_2294168	16.102	17.146	17.088	145.662	143.786	145.933	16.7787	145.127	3.11262	2.23e-123	8.01e-122
MYCTH_2302907	32.988	31.231	34.563	277.148	290.857	282.506	32.9273	283.504	3.10601	3.27e-139	1.43e-137
MYCTH_2303015	0.438	0	0	1.449	0.904	1.415	0.146	1.256	3.1048	0.00787658	0.0117232
MYCTH_2311648	0.309	0.643	0.433	3.098	4.252	4.437	0.461667	3.929	3.08924	4.4e-09	1.09e-08
MYCTH_2063591	0.906	0.969	0.761	8.481	6.226	7.634	0.878667	7.447	3.08327	2.47e-22	1.2e-21
MYCTH_2303320	8.92	10.06	9.505	80.605	77.24	83.45	9.495	80.4317	3.08252	6.98e-110	2.03e-108
MYCTH_84047	0.97	1.064	1.379	9.751	9.197	9.867	1.13767	9.605	3.07771	3.01e-39	2.55e-38
MYCTH_2309616	2.867	3.738	3.968	31.497	28.859	28.888	3.52433	29.748	3.07737	1.64e-56	2.12e-55
MYCTH_2311235	0.198	0.354	0.222	3.03	2.232	1.245	0.258	2.169	3.07159	1.93e-07	4.28e-07
MYCTH_104582	0.438	0.39	0.827	4.438	5.025	4.414	0.551667	4.62567	3.06779	8.31e-10	2.17e-09
MYCTH_2293944	5.682	5.128	5.768	47.316	44.995	46.681	5.526	46.3307	3.06766	3.89e-94	9.27e-93
MYCTH_2297939	0.406	0.342	0.568	4.047	2.958	4.022	0.438667	3.67567	3.06681	2.72e-25	1.5e-24
MYCTH_2307018	0.145	0	0.122	0.654	0.408	1.171	0.089	0.744333	3.06407	0.027541	0.0384339
MYCTH_54570	0	0.084	0.475	2.337	1.237	1.099	0.186333	1.55767	3.06343	0.000287133	0.000495223
MYCTH_2310960	1.851	2.062	1.856	14.015	16.961	17.237	1.923	16.071	3.06303	2.43e-51	2.82e-50
MYCTH_2304239	2.515	2.194	2.596	19.79	21.261	19.866	2.435	20.3057	3.05989	6.29e-57	8.21e-56
MYCTH_105197	18.871	18.484	18.463	159.454	155.157	150.587	18.606	155.066	3.05904	2.96e-114	9.31e-113
MYCTH_2310736	12.994	13.141	12.345	105.584	109.698	104.679	12.8267	106.654	3.05572	2.39e-125	8.83e-124
MYCTH_61442	0.535	0.596	0.525	4.523	4.474	4.76	0.552	4.58567	3.05439	6.01e-21	2.79e-20
MYCTH_37869	4.255	3.447	3.573	33.505	27.614	32.424	3.75833	31.181	3.0525	9.8e-56	1.26e-54
MYCTH_2308390	3.885	5.429	3.988	36.778	37.941	35.603	4.434	36.774	3.05201	1.31e-70	2.2e-69
MYCTH_2106573	0.102	0	0.085	0.61	0.666	0.273	0.0623333	0.516333	3.05023	0.0272277	0.0380321
MYCTH_2112936	0.659	0.117	0.443	3.266	2.223	4.608	0.406333	3.36567	3.05016	2.56e-06	5.24e-06
MYCTH_2296486	1.319	2.413	2.098	14.439	16.979	16.863	1.94333	16.0937	3.04989	1.75e-36	1.37e-35
MYCTH_2307917	5.275	4.551	4.592	38.024	40.004	41.157	4.806	39.7283	3.04726	5.04e-124	1.83e-122
MYCTH_2070109	0	0.197	0.371	1.825	2.07	0.792	0.189333	1.56233	3.0447	0.0115843	0.0169368
MYCTH_2311326	4.054	5.641	4.53	38.499	39.98	38.716	4.74167	39.065	3.04241	1.74e-82	3.48e-81
MYCTH_2311076	0.352	1.201	1.526	8.539	8.459	8.302	1.02633	8.43333	3.0386	5.17e-08	1.2e-07
MYCTH_94536	0.049	0.072	0.082	0.683	0.441	0.539	0.0676667	0.554333	3.03424	4.42e-08	1.03e-07
MYCTH_98773	5.015	5.496	5.35	41.478	39.887	47.812	5.287	43.059	3.02579	4.71e-69	7.7e-68
MYCTH_2308117	0.164	0.439	0.441	3.208	3.11	2.18	0.348	2.83267	3.025	3.76e-15	1.34e-14
MYCTH_2299115	12.645	14.062	11.183	98.789	104.514	104.483	12.63	102.595	3.02204	1.63e-114	5.14e-113
MYCTH_101172	0.339	0.259	0.041	1.199	1.995	1.995	0.213	1.72967	3.02157	3.68e-08	8.63e-08
MYCTH_2295883	2.76	3.066	3.302	25.296	24.164	23.893	3.04267	24.451	3.00649	3.48e-65	5.36e-64
MYCTH_73602	11.101	10.989	12.608	90.31	90.499	97.718	11.566	92.8423	3.00489	9.18e-105	2.49e-103
MYCTH_2315189	26.494	26.136	27.091	214.089	214.483	211.32	26.5737	213.297	3.0048	3.23e-129	1.26e-127
MYCTH_2312927	0.232	0.103	0.292	0.87	2.496	1.661	0.209	1.67567	3.00316	0.000441195	0.000747117
MYCTH_2306528	22.144	25.928	22.85	187.372	190.381	190.775	23.6407	189.509	3.00293	2.99e-111	8.89e-110
MYCTH_2118844	0.044	0.157	0.037	0.364	0.62	0.909	0.0793333	0.631	2.99164	0.000491217	0.000826872
MYCTH_2302969	4.603	3.895	2.851	30.207	30.202	29.805	3.783	30.0713	2.99079	7.55e-70	1.25e-68
MYCTH_2311272	0.375	0.083	0.315	1.688	1.756	2.687	0.257667	2.04367	2.98758	1.09e-05	2.11e-05
MYCTH_2298290	26.145	23.766	25.281	196.451	197.341	199.795	25.064	197.862	2.98081	6.59e-132	2.72e-130
MYCTH_2313009	1.002	0.815	1.024	7.654	8.083	6.677	0.947	7.47133	2.97993	1.18e-29	7.55e-29
MYCTH_2060437	1.819	0.54	0.17	7.439	3.41	9.061	0.843	6.63667	2.97685	0.000183469	0.000321621
MYCTH_66448	15.506	17.312	17.551	129.911	131.99	134.282	16.7897	132.061	2.97556	5.77e-94	1.37e-92
MYCTH_2132560	7.921	7.012	6.788	56.091	57.071	57.681	7.24033	56.9477	2.97551	8.61e-97	2.13e-95
MYCTH_2110839	0.444	0.791	0.652	5.249	3.224	6.366	0.629	4.94633	2.97523	2.33e-09	5.89e-09
MYCTH_108615	2.431	1.919	2.624	17.836	18.973	17.681	2.32467	18.1633	2.96593	1.18e-61	1.69e-60
MYCTH_2309321	16.257	14.178	14.051	115.596	114.606	117.11	14.8287	115.771	2.96481	3.8e-137	1.64e-135
MYCTH_37110	6.773	6.08	8.326	56.103	52.259	56.234	7.05967	54.8653	2.95822	3.16e-70	5.28e-69
MYCTH_2299338	2.409	3.446	3.779	23.516	27.031	24.235	3.21133	24.9273	2.95648	3.31e-60	4.58e-59
MYCTH_2130416	0.315	0.281	0	0.789	1.576	2.261	0.198667	1.542	2.95638	0.000483051	0.000814063
MYCTH_2309112	8.929	8.343	7.75	62.176	67.446	64.095	8.34067	64.5723	2.95268	3.7e-126	1.38e-124
MYCTH_39279	0	0.304	0.072	0.704	1.357	0.84	0.125333	0.967	2.94775	0.00216188	0.00342409
MYCTH_2299736	0.654	0.333	0.667	4.669	3.811	4.274	0.551333	4.25133	2.94692	4.9e-17	1.89e-16
MYCTH_2055659	53.146	53.643	57.399	441.553	411.117	408.97	54.7293	420.547	2.94188	2.85e-97	7.07e-96
MYCTH_102652	3.903	2.512	2.914	25.08	24.999	21.579	3.10967	23.886	2.94133	6.3e-21	2.91e-20
MYCTH_2309567	19.723	17.266	16.319	136.981	141.177	130.551	17.7693	136.236	2.93865	3.46e-118	1.14e-116
MYCTH_71748	27.156	27.771	31.863	223.339	223.407	218.194	28.93	221.647	2.93762	2.97e-101	7.71e-100
MYCTH_2106779	3.354	3.305	3.459	26.508	25.099	25.779	3.37267	25.7953	2.93515	2.89e-89	6.38e-88
MYCTH_2305401	0.448	0.449	0.282	2.651	3.965	2.386	0.393	3.00067	2.93268	3.75e-19	1.6e-18
MYCTH_2308690	5.737	6.835	6.263	47.236	47.884	48.102	6.27833	47.7407	2.92677	6.14e-92	1.41e-90
MYCTH_2305688	1.501	1.52	1.375	12.911	11.317	9.174	1.46533	11.134	2.92567	1.17e-25	6.48e-25
MYCTH_2311973	1.22	0.652	0.546	5.985	6.097	6.27	0.806	6.11733	2.92405	1.88e-15	6.75e-15
MYCTH_2115071	36.524	34.885	37.449	272.466	274.754	274.036	36.286	273.752	2.91538	1.42e-125	5.31e-124
MYCTH_2055981	6.614	7.947	6.865	52.683	52.794	56.093	7.142	53.8567	2.91472	5.49e-72	9.41e-71
MYCTH_2144007	0.335	0.239	0.169	1.964	1.886	1.744	0.247667	1.86467	2.91245	5.17e-07	1.11e-06
MYCTH_2299133	3.546	2.628	2.61	23.191	22.22	20.682	2.928	22.031	2.91155	2.81e-60	3.9e-59
MYCTH_2301281	2.652	2.237	2.969	19.278	19.419	20.381	2.61933	19.6927	2.91039	1.44e-61	2.04e-60
MYCTH_2299337	0.333	1.188	0.28	6.319	4.451	2.763	0.600333	4.511	2.90961	6.37e-05	0.000116553
MYCTH_105482	0.144	0.094	0.129	0.991	0.885	0.872	0.122333	0.916	2.90453	3.47e-18	1.42e-17
MYCTH_2296573	80.653	80.04	85.783	618.346	604.86	621.575	82.1587	614.927	2.90393	5.11e-116	1.64e-114
MYCTH_2300336	19.988	18.253	20.671	147.1	145.591	147.832	19.6373	146.841	2.90258	1.19e-103	3.16e-102
MYCTH_2113362	1.524	1.678	0.979	11.517	10.086	9.647	1.39367	10.4167	2.90194	9.35e-21	4.27e-20
MYCTH_2305611	3.616	2.654	3.323	23.453	23.965	24.258	3.19767	23.892	2.90144	6.56e-65	1.01e-63
MYCTH_2071385	4.585	3.671	5.468	33.783	35.747	32.941	4.57467	34.157	2.90044	3.78e-55	4.75e-54
MYCTH_104106	0.735	0.476	0.673	4.566	5.135	4.313	0.628	4.67133	2.895	1.58e-14	5.44e-14
MYCTH_2313078	2.654	1.578	1.487	14.041	14.403	13.878	1.90633	14.1073	2.88757	9.93e-30	6.35e-29
MYCTH_2307892	9.803	12.34	9.361	76.539	77.367	78.654	10.5013	77.52	2.884	2.56e-68	4.11e-67
MYCTH_2109153	0.337	2.329	1.345	8.989	10.586	9.975	1.337	9.85	2.88112	1.48e-05	2.85e-05
MYCTH_2305640	4.532	2.937	3.494	25.588	28.767	25.669	3.65433	26.6747	2.86779	5.72e-69	9.33e-68
MYCTH_2303046	11.446	12.042	11.709	84.187	87.762	84.793	11.7323	85.5807	2.86679	4.12e-105	1.13e-103
MYCTH_2313370	173.219	176.105	184.122	1282.45	1286.21	1314.1	177.815	1294.25	2.86367	7.11e-121	2.44e-119
MYCTH_2297246	0.172	0.153	2.162	7.604	4.182	6.308	0.829	6.03133	2.86303	0.0124712	0.0181729
MYCTH_2133403	0.122	0.108	0.307	1.554	1.255	1.091	0.179	1.3	2.86048	0.00202362	0.00321673
MYCTH_2295902	21.336	20.686	17.548	144.048	142.721	145.41	19.8567	144.06	2.85897	1.77e-113	5.48e-112
MYCTH_2300345	4.318	3.684	3.394	22.836	30.737	28.907	3.79867	27.4933	2.85552	7.32e-47	7.57e-46
MYCTH_2301669	1.593	1.42	1.201	9.865	10.569	10.018	1.40467	10.1507	2.85327	2.69e-63	3.94e-62
MYCTH_2299473	5.045	3.622	4.511	32.765	31.172	30.653	4.39267	31.53	2.84356	3.84e-63	5.6e-62
MYCTH_112050	14.107	13.072	12.357	95.49	97.017	90.955	13.1787	94.4873	2.84192	3.22e-106	8.98e-105
MYCTH_2067632	0.12	0.961	0.101	2.071	3.707	2.687	0.394	2.82167	2.84028	3.56e-05	6.64e-05
MYCTH_2298499	1.37	1.125	1.635	10.586	8.887	9.954	1.37667	9.809	2.83293	7.73e-35	5.82e-34
MYCTH_2299178	7.272	7.248	8.542	54.22	55.309	54.589	7.68733	54.706	2.83114	1.47e-89	3.27e-88
MYCTH_112824	11.58	9.731	11.035	73.8	77.128	78.477	10.782	76.4683	2.82624	5.07e-102	1.32e-100
MYCTH_2040766	0.096	0.256	0.161	1.439	0.988	1.202	0.171	1.20967	2.82254	0.000821492	0.00135486
MYCTH_2135772	23.484	23.067	23.149	159.618	171.017	162.263	23.2333	164.299	2.82206	1.28e-127	4.95e-126
MYCTH_2312129	0.947	0.815	1.179	7.064	6.245	7.467	0.980333	6.92533	2.82054	1.02e-30	6.74e-30
MYCTH_2295405	2.281	0.997	1.502	10.144	11.109	12.47	1.59333	11.241	2.81865	1.16e-34	8.69e-34
MYCTH_2059769	0.19	0.085	0.239	1.356	1.158	1.108	0.171333	1.20733	2.81695	0.000768225	0.00127153
MYCTH_2296643	1.586	1.315	0.743	7.84	9.508	8.234	1.21467	8.52733	2.81153	1.55e-34	1.16e-33
MYCTH_2306713	0.494	1.076	0.369	5.688	4.166	3.739	0.646333	4.531	2.80948	4.23e-13	1.35e-12
MYCTH_2301659	1.05	1.02	0.561	6.163	5.902	6.159	0.877	6.07467	2.79216	5.13e-13	1.63e-12
MYCTH_2300313	8.048	7.433	7.065	54.947	50.346	50.671	7.51533	51.988	2.79027	1.11e-82	2.23e-81
MYCTH_2308895	3.639	3.412	3.629	23.883	25.116	24.873	3.56	24.624	2.79012	3.58e-70	5.98e-69
MYCTH_2120970	1.961	1.529	1.647	11.964	11.102	12.304	1.71233	11.79	2.78353	6.02e-25	3.28e-24
MYCTH_95623	0.182	0.081	0.038	0.685	0.855	0.532	0.100333	0.690667	2.78319	0.000293891	0.00050658
MYCTH_2308497	3.081	3.21	2.843	18.382	21.517	22.954	3.04467	20.951	2.78266	7.33e-62	1.05e-60
MYCTH_2312604	21.874	18.634	16.342	123.698	133.464	129.348	18.95	128.837	2.76527	2.77e-121	9.6e-120
MYCTH_2315869	0.473	0.655	0.132	2.997	2.51	3.059	0.42	2.85533	2.7652	2.22e-10	6.03e-10
MYCTH_2305447	1.373	1.156	2.178	12.261	9.296	10.396	1.569	10.651	2.76307	8.82e-20	3.88e-19
MYCTH_2308036	0.149	0.665	0.251	2.186	3.427	1.606	0.355	2.40633	2.76095	1.62e-06	3.36e-06
MYCTH_2139973	14.262	16.892	16.837	109.414	109.548	105.709	15.997	108.224	2.75814	9.63e-84	1.97e-82
MYCTH_2299757	12.647	12.286	12.963	83.359	88.459	84.401	12.632	85.4063	2.75726	5.38e-103	1.43e-101
MYCTH_2297119	16.025	15.65	16.815	112.446	108.385	106.775	16.1633	109.202	2.7562	9.23e-93	2.15e-91
MYCTH_2295438	311.735	306.407	306.818	2061.54	2072.09	2112.91	308.32	2082.18	2.75559	6.28e-127	2.37e-125
MYCTH_103032	1.037	0.726	0.56	3.783	5.763	6.11	0.774333	5.21867	2.75265	1.32e-13	4.31e-13
MYCTH_2113928	2.302	1.683	2.436	14.664	14.847	13.747	2.14033	14.4193	2.7521	3.84e-40	3.33e-39
MYCTH_2308231	1.786	1.469	3.114	15.061	14.29	13.422	2.123	14.2577	2.74756	7.17e-17	2.75e-16
MYCTH_2311077	16.89	15.188	16.777	108.461	112.06	107.391	16.285	109.304	2.74673	1.64e-104	4.41e-103
MYCTH_2045737	1.491	2.264	1.808	11.86	13.145	12.276	1.85433	12.427	2.74451	4.97e-33	3.54e-32
MYCTH_2308415	0.379	0.714	0.425	2.912	3.121	4.118	0.506	3.38367	2.74138	1.77e-14	6.09e-14
MYCTH_2058169	0.268	0.318	0.15	1.476	1.842	1.602	0.245333	1.64	2.74088	6.88e-05	0.000125517
MYCTH_2301994	5.788	6.136	5.552	38.395	38.987	39.297	5.82533	38.893	2.7391	1.44e-104	3.87e-103
MYCTH_2309637	2.294	1.758	4.084	17.949	17.37	18.958	2.712	18.0923	2.73795	4.57e-12	1.36e-11
MYCTH_2112226	0.156	0.139	0.176	0.939	0.983	1.22	0.157	1.04733	2.73788	3.44e-05	6.44e-05
MYCTH_2308281	1.511	1.094	2.775	12.053	14.158	9.649	1.79333	11.9533	2.7367	2.17e-17	8.57e-17
MYCTH_2293939	1.628	1.77	2.187	12.739	12.664	11.704	1.86167	12.369	2.73206	2.85e-42	2.61e-41
MYCTH_109566	46.474	49.036	46.891	313.181	316.075	316.393	47.467	315.216	2.73135	1.14e-112	3.47e-111
MYCTH_2296120	0.731	0.48	0.485	4.105	3.933	3.209	0.565333	3.749	2.72933	2.59e-17	1.02e-16
MYCTH_116157	8.805	10.333	10.072	62.778	66.222	64.609	9.73667	64.5363	2.72861	1.96e-84	4.05e-83
MYCTH_2139555	5.331	4.912	3.604	27.822	32.901	31.024	4.61567	30.5823	2.72809	1.4e-71	2.39e-70
MYCTH_2095925	106.55	106.968	111.827	727.581	725.051	702.855	108.448	718.496	2.72797	1.82e-102	4.79e-101
MYCTH_2305570	3.206	2.598	3.06	16.747	23.495	18.423	2.95467	19.555	2.72647	3.06e-23	1.56e-22
MYCTH_2301275	74.543	73.376	74.457	488.858	483.473	497.523	74.1253	489.951	2.7246	4.58e-113	1.41e-111
MYCTH_2307800	0.068	0.061	0.286	0.869	0.957	0.916	0.138333	0.914	2.72405	0.00101935	0.00166505
MYCTH_2301625	5.814	5.392	6.43	38.764	38.542	39.111	5.87867	38.8057	2.72271	5.47e-67	8.62e-66
MYCTH_2295498	69.383	67.784	64.379	437.486	447.15	445.465	67.182	443.367	2.72235	2.67e-132	1.12e-130
MYCTH_2299921	1.638	1.302	1.525	10.642	10.044	8.774	1.48833	9.82	2.72203	2.86e-31	1.92e-30
MYCTH_52713	0.334	0.179	0.505	1.907	3.006	1.797	0.339333	2.23667	2.72058	4.13e-07	8.96e-07
MYCTH_2310832	15.458	10.858	11.971	82.93	85.035	82.805	12.7623	83.59	2.71144	2.16e-89	4.79e-88
MYCTH_2311934	9.148	10.7	9.523	61.902	59.391	70.818	9.79033	64.037	2.70948	8.59e-60	1.18e-58
MYCTH_2294851	18.206	19.982	17.272	117.932	126.006	118.334	18.4867	120.757	2.70755	2.01e-89	4.47e-88
MYCTH_2310626	0.29	0.258	0.304	2.121	1.426	2.013	0.284	1.85333	2.70616	4.11e-06	8.29e-06
MYCTH_2107379	0.313	0.035	0.164	0.912	0.881	1.545	0.170667	1.11267	2.70477	4.1e-06	8.28e-06
MYCTH_2306562	7.766	7.394	6.67	47.874	47.607	46.398	7.27667	47.293	2.70028	3.57e-95	8.63e-94
MYCTH_2305843	10.137	10.217	9.932	66.432	61.982	68.049	10.0953	65.4877	2.69753	5.56e-56	7.14e-55
MYCTH_2312852	205.453	201.21	197.693	1315.08	1307.48	1295.26	201.452	1305.94	2.69658	6.14e-120	2.07e-118
MYCTH_2120748	0.7	0.847	0.378	3.906	4.031	4.528	0.641667	4.155	2.69495	2.96e-15	1.06e-14
MYCTH_2310794	0.154	0.366	0.043	1.003	1.107	1.52	0.187667	1.21	2.68876	2.38e-05	4.51e-05
MYCTH_2308269	0.838	0.388	0.873	5.11	4.147	4.267	0.699667	4.508	2.68775	3.7e-19	1.58e-18
MYCTH_2303808	13.796	14.955	15.862	96.863	93.496	97.075	14.871	95.8113	2.68769	4.04e-84	8.31e-83
MYCTH_2314413	546.294	547.427	570.682	3544.41	3622.08	3522.32	554.801	3562.94	2.68302	1.24e-111	3.7e-110
MYCTH_2118258	0	0.221	0.07	0.871	0.621	0.371	0.097	0.621	2.67854	0.0138838	0.0201177
MYCTH_2309074	2.286	2.311	2.063	14.403	13.561	14.654	2.22	14.206	2.67787	6.41e-49	6.97e-48
MYCTH_50837	3.986	3.283	4.108	24.264	24.961	23.55	3.79233	24.2583	2.67732	1.46e-47	1.54e-46
MYCTH_2305981	2.955	1.285	1.695	14.18	12.698	11.048	1.97833	12.642	2.67587	2.78e-23	1.42e-22
MYCTH_2111519	2.28	2.501	1.768	16.202	11.918	13.68	2.183	13.9333	2.67416	1.34e-22	6.6e-22
MYCTH_2312875	0.316	0.451	0.478	2.471	2.372	3.063	0.415	2.63533	2.6668	9.69e-09	2.36e-08
MYCTH_2070700	0.56	1.098	1.411	5.845	6.455	7.128	1.023	6.476	2.6623	2.18e-17	8.58e-17
MYCTH_2310983	1.082	1.584	1.038	7.255	8.257	7.829	1.23467	7.78033	2.65571	6.58e-18	2.65e-17
MYCTH_2306802	1.962	2.117	1.127	10.625	11.13	11.016	1.73533	10.9237	2.65417	1.56e-18	6.49e-18
MYCTH_2080893	14.54	13.449	13.05	87.304	85.317	85.56	13.6797	86.0603	2.65332	1.66e-97	4.15e-96
MYCTH_2294361	8.855	7.119	7.861	50.134	50.507	49.023	7.945	49.888	2.65057	2.56e-83	5.21e-82
MYCTH_2303493	8.431	8.513	7.778	51.373	49.944	53.133	8.24067	51.4833	2.64327	2.62e-80	5.07e-79
MYCTH_31411	2.567	3.05	2.041	16.167	17.674	13.899	2.55267	15.9133	2.64016	4.22e-45	4.14e-44
MYCTH_2299842	0.81	0.197	0.989	3.76	4.761	3.894	0.665333	4.13833	2.6369	6.05e-10	1.6e-09
MYCTH_107295	5.244	4.533	5.331	28.811	33.924	30.999	5.036	31.2447	2.63326	1.74e-72	3.01e-71
MYCTH_96478	0.327	0.146	0.343	1.288	2.527	1.245	0.272	1.68667	2.6325	7.5e-05	0.000136331
MYCTH_2294775	16.328	15.025	17.178	96.641	98.563	105.11	16.177	100.105	2.62949	7.82e-85	1.63e-83
MYCTH_83025	3.07	4.843	3.414	22.931	22.513	24.546	3.77567	23.33	2.62738	4.57e-45	4.48e-44
MYCTH_2308168	1.131	1.512	2.202	10.502	9.107	10.093	1.615	9.90067	2.61599	6.28e-23	3.15e-22
MYCTH_58299	2.987	3.461	3.046	17.947	22.117	18.133	3.16467	19.399	2.61586	3.5e-51	4.03e-50
MYCTH_2310586	3.789	3.627	4.478	25.713	20.735	26.416	3.96467	24.288	2.61497	5.86e-42	5.32e-41
MYCTH_112699	5.325	5.163	4.615	32.182	30.062	30.244	5.03433	30.8293	2.61443	8.7e-61	1.22e-59
MYCTH_2309245	3.36	2.461	3.437	18.289	18.304	19.953	3.086	18.8487	2.61065	3.92e-52	4.61e-51
MYCTH_2306702	7.729	8.824	9.773	57.592	54.211	48.505	8.77533	53.436	2.60629	4.94e-46	5e-45
MYCTH_53112	1.198	0.825	1.098	6.053	6.483	6.445	1.04033	6.327	2.60448	5.04e-20	2.24e-19
MYCTH_2051636	0.218	0	0.67	1.198	2.446	1.755	0.296	1.79967	2.60406	0.0136779	0.0198292
MYCTH_2298709	1.564	1.847	1.038	9.886	9.1	8.052	1.483	9.01267	2.60344	3.08e-29	1.93e-28
MYCTH_2310121	9.599	9.559	9.65	58.922	57.948	58.135	9.60267	58.335	2.60285	6.72e-77	1.26e-75
MYCTH_2296063	5.863	5.917	6.589	35.937	37.415	37.952	6.123	37.1013	2.59916	7.29e-49	7.92e-48
MYCTH_2304236	36.74	39.43	35.627	227.966	226.585	221.579	37.2657	225.377	2.59642	2.6e-99	6.63e-98
MYCTH_2313559	4.186	6.429	5.535	34.313	31.72	31.498	5.38333	32.5103	2.59433	3.39e-25	1.86e-24
MYCTH_2302809	40.757	40.315	36.861	230.822	237.502	243.033	39.311	237.119	2.59261	5.24e-121	1.81e-119
MYCTH_2296022	6.964	8.16	7.327	46.486	43.125	45.494	7.48367	45.035	2.58923	2.41e-64	3.64e-63
MYCTH_2067168	6.885	10.925	10.807	59.075	56.998	56.037	9.539	57.37	2.58839	1e-20	4.58e-20
MYCTH_2124220	2.806	2.709	4.223	20.549	20.165	17.821	3.246	19.5117	2.5876	1.06e-22	5.23e-22
MYCTH_2302509	7.156	5.7	4.883	34.262	36.889	35.285	5.913	35.4787	2.58499	1.76e-69	2.89e-68
MYCTH_2299195	59.862	61.956	66.492	375.137	380.961	372.883	62.77	376.327	2.58384	6.86e-89	1.5e-87
MYCTH_2312882	5.039	5.657	7.731	37.006	37.237	36.138	6.14233	36.7937	2.5826	5.03e-24	2.63e-23
MYCTH_2313036	1.788	1.757	1.921	11.432	10.719	10.512	1.822	10.8877	2.5791	1.25e-43	1.18e-42
MYCTH_2061987	0.128	0.227	0.143	1.405	1.036	0.534	0.166	0.991667	2.57867	4.04e-05	7.52e-05
MYCTH_2297080	1.405	1.321	1.376	7.736	8.996	7.766	1.36733	8.166	2.57826	2.27e-18	9.35e-18
MYCTH_97932	4.396	4.111	3.389	23.489	21.884	25.649	3.96533	23.674	2.57779	3.01e-40	2.62e-39
MYCTH_2295709	43.719	42.071	45.957	263.073	260.113	262.548	43.9157	261.911	2.57627	3.36e-90	7.52e-89
MYCTH_2304200	7.797	6.89	8.213	45.977	45.179	45.346	7.63333	45.5007	2.5755	1.11e-71	1.9e-70
MYCTH_2136659	97.03	98.066	96.339	589.383	566.358	579.828	97.145	578.523	2.57416	2.55e-97	6.36e-96
MYCTH_2298452	10.711	7.327	10.648	60.614	54.428	54.708	9.562	56.5833	2.56499	4.93e-51	5.65e-50
MYCTH_2303328	23.036	24.176	23.891	140.386	141.576	138.183	23.701	140.048	2.5629	4.85e-84	9.93e-83
MYCTH_2123570	0.147	0.065	0	0.386	0.206	0.658	0.0706667	0.416667	2.55979	0.0321995	0.0444804
MYCTH_90505	1.902	2.062	2.202	10.965	14.407	10.785	2.05533	12.0523	2.55187	2.85e-31	1.91e-30
MYCTH_2309725	4.807	5.06	3.922	25.548	26.777	28.034	4.59633	26.7863	2.54294	2.7e-58	3.62e-57
MYCTH_2024695	0.63	0.125	0.235	1.681	1.639	2.446	0.33	1.922	2.54207	6.93e-06	1.37e-05
MYCTH_2301722	1.588	0.833	1.804	8.069	8.056	8.459	1.40833	8.19467	2.5407	1.46e-14	5.05e-14
MYCTH_16152	0	0.301	0.094	0.845	0.844	0.605	0.131667	0.764667	2.53794	0.0224019	0.0316442
MYCTH_2298547	0.964	1.762	1.62	8.692	8.271	8.257	1.44867	8.40667	2.53681	2.43e-22	1.18e-21
MYCTH_2298331	0.892	0.568	0.714	3.862	4.023	4.686	0.724667	4.19033	2.53168	6.23e-17	2.4e-16
MYCTH_2308128	5.207	2.677	4.092	25.919	21.46	21.844	3.992	23.0743	2.53111	3.74e-31	2.5e-30
MYCTH_95293	0.765	1.124	1.059	5.972	5.553	5.483	0.982667	5.66933	2.52841	2.89e-21	1.35e-20
MYCTH_2294336	5.046	4.731	4.716	27.284	29.567	26.59	4.831	27.8137	2.5254	2.51e-60	3.5e-59
MYCTH_2299698	25.751	25.357	26.549	150.223	143.571	152.631	25.8857	148.808	2.52323	4.81e-81	9.41e-80
MYCTH_82100	4.259	3.223	2.902	18.015	19.169	22.405	3.46133	19.863	2.52068	2.27e-51	2.64e-50
MYCTH_2307806	0.5	0.855	0.595	3.32	4.299	3.552	0.65	3.72367	2.51821	5.72e-15	2.02e-14
MYCTH_2299969	2.951	4.602	3.356	20.408	19.361	22.708	3.63633	20.8257	2.51781	3.46e-34	2.54e-33
MYCTH_2310977	1.044	1.395	0.501	5.43	7.126	4.277	0.98	5.611	2.5174	7.31e-12	2.16e-11
MYCTH_2293970	4.947	5.343	6.302	30.005	33.909	30.968	5.53067	31.6273	2.51565	1.33e-55	1.69e-54
MYCTH_2122038	1.104	0.984	1.669	5.557	8.177	7.722	1.25233	7.152	2.51373	2.01e-11	5.8e-11
MYCTH_2304795	1.903	0.678	0.799	6.575	5.976	6.74	1.12667	6.43033	2.51283	1.22e-11	3.55e-11
MYCTH_2310915	0.87	0.969	1.005	4.411	5.81	5.947	0.948	5.38933	2.50715	1.15e-09	2.98e-09
MYCTH_2294947	9.122	8.226	8.116	46.404	48.09	50.266	8.488	48.2533	2.50713	4.36e-102	1.14e-100
MYCTH_2301632	8.929	8.187	5.988	44.24	43.289	43.653	7.70133	43.7273	2.50536	1.58e-55	2.02e-54
MYCTH_2299494	14.21	16.131	13.657	85.394	79.883	84.522	14.666	83.2663	2.50526	3.7e-76	6.82e-75
MYCTH_2085599	33.249	34.145	33.613	186.929	192.944	193.364	33.669	191.079	2.50468	9.89e-98	2.48e-96
MYCTH_2313396	16.896	16.175	18.436	97.232	96.8	98.207	17.169	97.413	2.50431	2.39e-76	4.42e-75
MYCTH_2303529	13.034	10.871	10.45	65.01	67.625	62.17	11.4517	64.935	2.50344	1.76e-78	3.34e-77
MYCTH_2309733	2.775	3.184	3.088	15.969	20.157	15.051	3.01567	17.059	2.49998	9.73e-46	9.74e-45
MYCTH_2295033	4.073	3.255	3.303	18.09	21.655	20.335	3.54367	20.0267	2.49861	3.26e-39	2.76e-38
MYCTH_2297409	11.359	12.89	12.274	69.611	68.491	68.092	12.1743	68.7313	2.49713	2.97e-60	4.12e-59
MYCTH_53905	0.739	0.423	0.399	3.052	2.968	2.791	0.520333	2.937	2.49684	1.47e-10	4.03e-10
MYCTH_2061639	1.281	0.713	0.538	3.847	5.252	5.167	0.844	4.75533	2.49423	1.87e-06	3.86e-06
MYCTH_2296430	24.104	25.645	24.235	142.941	136.019	136.085	24.6613	138.348	2.48798	1.05e-70	1.77e-69
MYCTH_2300931	11.651	10.701	9.715	60.106	61.229	58.547	10.689	59.9607	2.48789	1.3e-94	3.1e-93
MYCTH_2300252	176.246	171.136	185.179	988.439	979.065	1011.27	177.52	992.925	2.4837	9.91e-92	2.26e-90
MYCTH_2129566	0.678	0.604	0.683	2.816	4.404	3.767	0.655	3.66233	2.4832	5.15e-14	1.73e-13
MYCTH_2316740	105.011	102.259	104.244	578.434	586.627	576.692	103.838	580.584	2.48317	2.53e-101	6.59e-100
MYCTH_2310662	9.634	10.862	10.723	59.497	60.435	54.477	10.4063	58.1363	2.48198	6.86e-59	9.31e-58
MYCTH_2050220	0.947	1.069	1.06	6.445	4.436	6.223	1.02533	5.70133	2.47521	6.26e-14	2.09e-13
MYCTH_2313161	11.003	14.019	11.622	69.657	65.38	68.662	12.2147	67.8997	2.47479	3.42e-60	4.73e-59
MYCTH_2310986	8.355	6.091	6.666	40.14	39.463	37.441	7.03733	39.0147	2.47092	1.07e-42	9.96e-42
MYCTH_2309353	2.92	3.785	2.675	15.23	18.659	17.966	3.12667	17.285	2.46682	1.41e-54	1.74e-53
MYCTH_2108584	0.736	0.525	0.742	3.318	4.278	3.432	0.667667	3.676	2.46094	1.27e-05	2.45e-05
MYCTH_2309808	1.503	1.201	1.218	6.577	6.605	8.408	1.30733	7.19667	2.4607	3.45e-21	1.61e-20
MYCTH_2065241	31.027	28.647	31.654	162.654	171.627	167.984	30.4427	167.422	2.45932	3.1e-94	7.41e-93
MYCTH_2107377	2.234	2.15	3.339	13.319	14.235	14.697	2.57433	14.0837	2.45175	1.65e-31	1.12e-30
MYCTH_2063330	3.722	2.412	4.12	15.501	18.235	22.295	3.418	18.677	2.45004	9.44e-17	3.6e-16
MYCTH_2087754	44.43	44.652	48.745	249.905	246.933	255.346	45.9423	250.728	2.44823	4.25e-75	7.64e-74
MYCTH_2300969	7.216	6.364	6.356	35.691	35.61	37.487	6.64533	36.2627	2.44807	2.63e-79	5.05e-78
MYCTH_2297420	2.785	2.181	1.559	11.344	12.813	11.424	2.175	11.8603	2.44706	1.55e-21	7.35e-21
MYCTH_2297291	2.587	2.817	3.077	14.353	16.162	15.652	2.827	15.389	2.44456	2.23e-29	1.41e-28
MYCTH_2305470	44.306	40.556	39.376	222.595	228.786	222.118	41.4127	224.5	2.43857	4.7e-98	1.18e-96
MYCTH_78119	38.22	36.383	33.945	189.026	207.162	192.068	36.1827	196.085	2.43811	1.33e-110	3.9e-109
MYCTH_2303165	35.905	36.109	35.983	197.172	193.824	194.108	35.999	195.035	2.4377	2.5e-84	5.15e-83
MYCTH_2309722	23.524	28.615	27.311	147.284	130.894	151.913	26.4833	143.364	2.43652	5.4e-56	6.96e-55
MYCTH_2302869	4.344	5.27	3.75	26.917	22.169	23.152	4.45467	24.0793	2.43441	3.13e-24	1.65e-23
MYCTH_2301828	15.072	15.485	14.286	77.535	80.705	84.15	14.9477	80.7967	2.43438	1.36e-86	2.9e-85
MYCTH_2302789	6.834	7.218	6.245	36.741	35.497	37.381	6.76567	36.5397	2.43316	8.37e-68	1.34e-66
MYCTH_107866	9.4	8.744	10.717	52.249	52.345	51.176	9.62033	51.9233	2.43222	1.15e-52	1.36e-51
MYCTH_2314032	32.008	31.659	29.773	162.199	168.294	172.885	31.1467	167.793	2.42953	6.8e-106	1.88e-104
MYCTH_2301178	3.802	2.783	2.737	15.807	18.263	16.069	3.10733	16.713	2.42722	6.28e-33	4.45e-32
MYCTH_60726	4.674	2.211	4.667	19.067	20.399	22.66	3.85067	20.7087	2.42705	6.2e-21	2.87e-20
MYCTH_2298479	20.637	21.087	20.711	111.696	110.778	113.217	20.8117	111.897	2.42671	1.96e-87	4.2e-86
MYCTH_2293995	14.242	14.587	14.218	76.817	77.502	77.079	14.349	77.1327	2.42639	1.4e-90	3.16e-89
MYCTH_114738	15.34	15.018	14.279	75.934	84.14	79.668	14.879	79.914	2.42517	1.14e-75	2.07e-74
MYCTH_2316107	38.017	37.494	38.5	207.627	202.721	201.485	38.0037	203.944	2.42396	1.8e-78	3.41e-77
MYCTH_2300156	20.174	17.513	16.179	97.677	96.391	94.806	17.9553	96.2913	2.42299	6.59e-92	1.51e-90
MYCTH_112442	100.397	96.162	104.1	534.84	532.287	544.445	100.22	537.191	2.42227	1.47e-87	3.18e-86
MYCTH_2296131	6.672	6.268	6.512	33.527	34.984	35.472	6.484	34.661	2.41836	6.52e-77	1.22e-75
MYCTH_2305978	25.558	27.597	26.927	140.133	145.308	142.397	26.694	142.613	2.41751	5.65e-82	1.12e-80
MYCTH_2130079	0.381	0.622	0.426	1.62	2.854	3.128	0.476333	2.534	2.41137	2.51e-07	5.51e-07
MYCTH_2301064	110.601	108.191	117.743	601.634	583.089	602.162	112.178	595.628	2.40862	3.59e-80	6.92e-79
MYCTH_2308138	6.42	7.072	6.725	39.929	34.482	32.724	6.739	35.7117	2.40579	2.71e-38	2.25e-37
MYCTH_2313535	133.844	128.574	127.08	693.466	675.063	688.149	129.833	685.559	2.40063	3.2e-92	7.41e-91
MYCTH_2112775	3.106	2.238	2.886	15.136	14.74	13.506	2.74333	14.4607	2.39813	2.8e-27	1.65e-26
MYCTH_52839	2.378	2.494	1.939	14.132	10.687	11.037	2.27033	11.952	2.39628	8.68e-21	3.99e-20
MYCTH_2143210	0.219	0.488	0.398	1.835	2.017	1.962	0.368333	1.938	2.39548	2.52e-09	6.37e-09
MYCTH_2144983	1.571	2.077	1.561	8.731	8.884	9.765	1.73633	9.12667	2.39404	1.25e-36	9.9e-36
MYCTH_2306977	4.215	3.282	3.214	20.231	18.709	17.244	3.57033	18.728	2.39107	1.83e-37	1.49e-36
MYCTH_2305349	9.528	9.276	8.741	48.494	49.066	46.793	9.18167	48.1177	2.38974	2.97e-63	4.34e-62
MYCTH_2140533	25.428	27.834	26.889	138.921	139.997	140.522	26.717	139.813	2.38767	1.88e-75	3.4e-74
MYCTH_2296472	5.019	6.295	4.8	29.14	28.876	26.162	5.37133	28.0593	2.38513	2.35e-44	2.27e-43
MYCTH_2300984	4.713	6.478	4.571	28.118	26.381	27.554	5.254	27.351	2.38011	3.17e-45	3.14e-44
MYCTH_2306931	10.397	9.745	11.441	55.413	52.185	56.698	10.5277	54.7653	2.37908	1.67e-60	2.34e-59
MYCTH_58125	0.772	0.607	0.496	3.003	3.449	3.299	0.625	3.25033	2.37866	1.35e-12	4.17e-12
MYCTH_2301836	3.924	4.32	4.507	19.764	22.447	23.851	4.25033	22.0207	2.37321	4.38e-41	3.9e-40
MYCTH_2134741	28.299	27.809	31.268	148.539	149.818	152.889	29.1253	150.415	2.36861	2.33e-73	4.1e-72
MYCTH_2308135	8.327	8.407	9.116	45.269	45.222	42.931	8.61667	44.474	2.36776	7.74e-66	1.2e-64
MYCTH_107095	14.743	13.694	12.502	69.238	69.898	71.407	13.6463	70.181	2.36257	2.06e-76	3.81e-75
MYCTH_2304323	0.334	0.119	0.618	2.059	1.943	1.499	0.357	1.83367	2.36074	2.92e-05	5.49e-05
MYCTH_89872	1.581	1.409	3.258	9.389	9.562	13.14	2.08267	10.697	2.3607	1.47e-10	4.05e-10
MYCTH_2302763	9.653	9.799	10.145	52.073	47.598	52.121	9.86567	50.5973	2.35857	1.31e-66	2.05e-65
MYCTH_2306000	10.134	9.643	11.103	51.683	54.826	51.631	10.2933	52.7133	2.35646	1e-67	1.6e-66
MYCTH_2302251	3.453	4.183	3.33	17.989	18.708	19.418	3.65533	18.705	2.35535	1.88e-52	2.23e-51
MYCTH_2050951	0.645	0.534	0.58	2.594	2.978	3.427	0.586333	2.99967	2.35501	2.01e-11	5.8e-11
MYCTH_2128843	1.742	1.928	1.861	8.323	9.794	10.172	1.84367	9.42967	2.35463	3.74e-25	2.05e-24
MYCTH_2309723	5.786	5.262	4.959	26.606	27.282	27.948	5.33567	27.2787	2.35403	2.77e-47	2.89e-46
MYCTH_2307497	0.666	0.475	0	0.901	3.123	1.792	0.380333	1.93867	2.34973	0.00299713	0.00467684
MYCTH_2295771	2.994	4.737	4.4	20.576	19.855	21.34	4.04367	20.5903	2.34823	3.31e-27	1.93e-26
MYCTH_96309	0.057	0.305	0.24	1.029	0.909	1.126	0.200667	1.02133	2.34758	0.00048525	0.000817612
MYCTH_2309524	0.634	0.161	0.533	2.857	1.953	1.949	0.442667	2.253	2.34755	3.94e-05	7.34e-05
MYCTH_2303321	27.562	27.758	28.094	143.224	134.529	146.702	27.8047	141.485	2.34725	7.71e-73	1.34e-71
MYCTH_2131034	0.823	0.704	1.105	4.299	5.057	3.982	0.877333	4.446	2.34131	3.37e-18	1.37e-17
MYCTH_2312284	21.915	22.89	20.593	112.24	111.291	107.869	21.7993	110.467	2.34126	6.55e-74	1.16e-72
MYCTH_2308501	1.026	0.102	0.191	1.797	1.922	2.963	0.439667	2.22733	2.34084	0.000394132	0.00067118
MYCTH_2305336	6.772	6.839	6.985	34.288	35.623	34.328	6.86533	34.7463	2.33946	7.88e-68	1.26e-66
MYCTH_2297796	6.748	6.59	6.535	33.862	31.888	34.696	6.62433	33.482	2.33754	1.61e-63	2.37e-62
MYCTH_2308893	18.755	18.434	18.655	92.129	99.516	90.329	18.6147	93.9913	2.33609	8.25e-82	1.63e-80
MYCTH_16224	0.754	1.008	0.633	3.47	3.711	4.902	0.798333	4.02767	2.33488	6.71e-08	1.55e-07
MYCTH_2107104	8.012	7.14	9.915	46.596	38.617	41.041	8.35567	42.0847	2.33247	4.92e-20	2.19e-19
MYCTH_2060529	1.391	1.181	1.391	7.265	7.577	5.109	1.321	6.65033	2.3318	2.51e-14	8.58e-14
MYCTH_2111918	28.287	37.344	34.924	165.353	169.855	170.984	33.5183	168.731	2.3317	1.99e-53	2.4e-52
MYCTH_2306976	7.04	5.235	6.166	31.526	30.561	30.083	6.147	30.7233	2.32138	6.42e-50	7.15e-49
MYCTH_2309809	4.869	5.435	5.411	25.007	27.105	26.103	5.23833	26.0717	2.3153	1e-46	1.04e-45
MYCTH_2306930	2.991	2.57	1.973	11.952	12.413	13.118	2.51133	12.4943	2.31475	6.98e-18	2.81e-17
MYCTH_65400	23.763	25.28	24.05	123.388	120.562	119.567	24.3643	121.172	2.31422	2.24e-72	3.86e-71
MYCTH_2047945	0	0.297	0.42	1.879	0.938	0.748	0.239	1.18833	2.31386	0.0276654	0.038582
MYCTH_2309573	5.983	9.433	8.406	37.5	40.976	39.503	7.94067	39.3263	2.30816	6.72e-31	4.46e-30
MYCTH_2117721	0.162	0.216	0.136	0.911	0.909	0.725	0.171333	0.848333	2.30783	0.00532222	0.00805826
MYCTH_2298133	23.381	24.872	24.098	121.855	120.271	115.887	24.117	119.338	2.30693	1.66e-69	2.73e-68
MYCTH_2305708	0.255	0.34	0.535	1.626	1.79	2.169	0.376667	1.86167	2.30523	0.00138177	0.00222796
MYCTH_2309609	7.912	8.512	8.979	43.627	40.817	41.087	8.46767	41.8437	2.30497	1.7e-42	1.57e-41
MYCTH_2117239	1.058	1.543	1.373	5.562	8.113	5.95	1.32467	6.54167	2.30403	5.8e-11	1.63e-10
MYCTH_2305555	2.895	3.225	3.039	15.016	14.5	15.653	3.053	15.0563	2.30207	2.16e-22	1.06e-21
MYCTH_2311619	9.409	11.481	10.535	52.553	51.331	51.003	10.475	51.629	2.30123	3.54e-55	4.47e-54
MYCTH_2134407	452.505	460.026	537.563	2367.55	2426.51	2352.33	483.365	2382.13	2.30107	1.28e-65	1.99e-64
MYCTH_2309690	0.214	0.159	0.3	1.127	0.938	1.25	0.224333	1.105	2.30033	4.99e-06	1e-05
MYCTH_2303065	0.721	0.489	0.404	2.32	2.638	2.985	0.538	2.64767	2.29904	1.17e-12	3.63e-12
MYCTH_81645	7.995	6.499	6.19	32.686	34.431	34.612	6.89467	33.9097	2.29814	3.22e-63	4.71e-62
MYCTH_93700	1.486	2.119	2.184	9.822	10.517	8.128	1.92967	9.489	2.2979	1.23e-16	4.65e-16
MYCTH_2295985	2.166	2.263	2.529	10.524	12.131	11.514	2.31933	11.3897	2.29594	3.95e-43	3.7e-42
MYCTH_2120441	0.08	0.284	0.067	0.779	1.047	0.286	0.143667	0.704	2.29285	0.0165503	0.0237652
MYCTH_2305529	1.658	3.035	2.032	10.567	10.374	11.971	2.24167	10.9707	2.29101	1.55e-23	7.97e-23
MYCTH_2308108	6.333	5.208	5.346	27.951	27.049	27.511	5.629	27.5037	2.28867	6.55e-56	8.41e-55
MYCTH_94999	2.588	1.9	2.131	10.977	10.275	11.056	2.20633	10.7693	2.28721	3.64e-26	2.05e-25
MYCTH_2297010	0.271	0.402	0.227	1.559	1.861	0.971	0.3	1.46367	2.28655	0.00082157	0.00135486
MYCTH_2307097	50.941	48.871	49.931	244.026	243.769	241.52	49.9143	243.105	2.28405	5.5e-82	1.09e-80
MYCTH_112080	15.347	14.178	15.721	72.446	75.027	72.369	15.082	73.2807	2.2806	9.09e-64	1.36e-62
MYCTH_76393	17.072	15.111	14.828	74.776	82.031	71.492	15.6703	76.0997	2.27985	5.73e-69	9.34e-68
MYCTH_2307566	2.419	1.797	2.37	8.781	10.958	12.228	2.19533	10.6557	2.27911	2.39e-21	1.12e-20
MYCTH_2310620	9.729	9.337	9.82	47.737	47.323	44.782	9.62867	46.614	2.27536	1.93e-65	2.98e-64
MYCTH_2303385	2.616	0.274	1.163	6.357	6.491	6.76	1.351	6.536	2.27438	9.41e-07	1.98e-06
MYCTH_2309193	2.973	2.367	1.831	10.362	12.56	11.729	2.39033	11.5503	2.27265	6e-34	4.39e-33
MYCTH_2295527	5.234	4.575	4.987	22.979	23.772	24.723	4.932	23.8247	2.27221	2.45e-29	1.55e-28
MYCTH_97001	61.951	63.777	65.962	304.496	303.409	317.982	63.8967	308.629	2.27206	5.34e-73	9.32e-72
MYCTH_48424	0.256	1.372	1.077	3.467	3.606	5.979	0.901667	4.35067	2.27057	0.00110736	0.00180309
MYCTH_2124653	0.076	0.405	0.509	1.251	1.349	2.172	0.33	1.59067	2.26909	0.00041413	0.000703731
MYCTH_2113082	0.305	0.543	0.576	2.518	2.143	2.186	0.474667	2.28233	2.26552	8.55e-06	1.67e-05
MYCTH_2303310	0.56	0.998	0.564	4.037	3.254	2.912	0.707333	3.401	2.2655	2.59e-09	6.54e-09
MYCTH_2300715	0.359	1.094	1.031	3.596	4.572	3.756	0.828	3.97467	2.26313	1.47e-06	3.06e-06
MYCTH_2067245	0.409	0.547	0.859	3.139	2.521	3.04	0.605	2.9	2.26105	2.51e-12	7.6e-12
MYCTH_44322	9.05	8.563	8.538	44.472	40.211	40.566	8.717	41.7497	2.25986	6.55e-47	6.8e-46
MYCTH_2302967	0.354	0.316	0.298	1.064	1.66	1.906	0.322667	1.54333	2.25793	0.0133591	0.0193926
MYCTH_2306886	1.613	1.267	1.516	7.097	6.588	7.232	1.46533	6.97233	2.25041	7.25e-23	3.6e-22
MYCTH_2297512	18.206	19.997	19.264	92.025	90.643	90.525	19.1557	91.0643	2.24911	1.9e-68	3.08e-67
MYCTH_111604	10.138	10.297	11.736	53.229	49.565	50.071	10.7237	50.955	2.24843	5.33e-48	5.67e-47
MYCTH_2085328	12.314	11.434	9.637	53.744	52.992	51.844	11.1283	52.86	2.24794	6.18e-54	7.54e-53
MYCTH_2122615	1.544	0.285	0.626	4.239	3.743	3.676	0.818333	3.886	2.24753	3.04e-05	5.7e-05
MYCTH_2307657	37.178	35.625	37.772	178.902	176.725	169.447	36.8583	175.025	2.2475	5.11e-67	8.09e-66
MYCTH_2295707	37.353	32.7	35.4	167.53	164.085	168.72	35.151	166.778	2.24629	3.72e-73	6.53e-72
MYCTH_2314329	3.892	4.556	4.45	18.631	21.053	21.441	4.29933	20.375	2.24462	1.33e-40	1.17e-39
MYCTH_2296946	21.202	20.566	21.268	103.264	97.523	97.837	21.012	99.5413	2.24408	1.42e-63	2.09e-62
MYCTH_2301045	5.824	5.307	5.276	26.688	26.467	24.524	5.469	25.893	2.24321	1.22e-51	1.43e-50
MYCTH_2308500	1.247	0.808	0.476	3.362	4.779	3.81	0.843667	3.98367	2.23935	6.72e-11	1.88e-10
MYCTH_2055557	0.485	0.079	0.333	1.192	1.57	1.463	0.299	1.40833	2.23577	9.37e-06	1.82e-05
MYCTH_2302494	1.611	1.257	1.015	5.446	6.23	6.604	1.29433	6.09333	2.23502	1.01e-26	5.83e-26
MYCTH_2306078	1.874	1.272	2.323	9.918	8.363	7.439	1.823	8.57333	2.23354	3.37e-18	1.38e-17
MYCTH_2302253	28.423	25.473	26.181	122.036	123.229	131.298	26.6923	125.521	2.23343	6.66e-77	1.25e-75
MYCTH_2297637	1.312	1.049	1.3	5.887	5.802	5.52	1.22033	5.73633	2.23285	1.07e-21	5.1e-21
MYCTH_2309694	0.481	0.428	0.367	2.067	2.088	1.841	0.425333	1.99867	2.23237	3.19e-08	7.49e-08
MYCTH_2304823	26.563	27.795	25.706	127.509	125.563	122.175	26.688	125.082	2.22861	1.06e-70	1.79e-69
MYCTH_2304112	5.241	4.595	5.734	25.021	23.738	24.204	5.19	24.321	2.2284	6.81e-46	6.86e-45
MYCTH_2300046	0.652	1.113	1.459	5.179	5.445	4.478	1.07467	5.034	2.22782	6.88e-12	2.03e-11
MYCTH_2089049	6.358	5.956	6.275	30.148	30.317	26.585	6.19633	29.0167	2.2274	5.9e-44	5.68e-43
MYCTH_54466	0.193	0	0.122	0.725	0.317	0.433	0.105	0.491667	2.22729	0.00938245	0.0138703
MYCTH_2054541	2.052	1.829	1.508	12.136	4.087	8.968	1.79633	8.397	2.22482	1.71e-05	3.27e-05
MYCTH_2135030	0.785	0.408	0.275	2.112	2.575	2.17	0.489333	2.28567	2.22373	1.6e-06	3.32e-06
MYCTH_2296370	96.673	93.636	92.222	447.832	435.294	433.8	94.177	438.975	2.22069	8.3e-76	1.52e-74
MYCTH_85595	2.248	2.254	2.223	10.587	10.17	10.589	2.24167	10.4487	2.22068	6.94e-57	9.04e-56
MYCTH_2086248	23.294	22.678	22.385	105.029	107.917	105.602	22.7857	106.183	2.22035	8.93e-79	1.7e-77
MYCTH_2309727	3.89	3.117	2.871	14.55	15.875	15.572	3.29267	15.3323	2.21925	2.05e-40	1.79e-39
MYCTH_37570	6.5	7.604	8.432	38.096	32.693	34.132	7.512	34.9737	2.219	7.8e-34	5.68e-33
MYCTH_2296887	3.429	5.071	4.656	20.983	18.46	21.777	4.38533	20.4067	2.21828	7.34e-25	3.98e-24
MYCTH_2298049	4.744	4.446	4.739	21.436	22.766	20.603	4.643	21.6017	2.21801	7.11e-30	4.58e-29
MYCTH_2308280	0.193	0.543	0.539	1.928	2.075	1.928	0.425	1.977	2.21778	7.48e-09	1.83e-08
MYCTH_2030361	2.376	1.642	2.239	10.414	9.452	9.215	2.08567	9.69367	2.21653	2.05e-22	1e-21
MYCTH_2294138	12.257	11.447	12.143	54.846	55.721	55.864	11.949	55.477	2.215	3.68e-52	4.34e-51
MYCTH_2305586	5.673	5.618	6.29	27.373	25.299	28.953	5.86033	27.2083	2.21499	4.54e-44	4.37e-43
MYCTH_112399	5.61	4.541	5.866	23.819	27.633	22.839	5.339	24.7637	2.21358	3e-37	2.43e-36
MYCTH_100518	3.909	2.858	3.788	15.054	14.185	19.678	3.51833	16.3057	2.21241	1.95e-19	8.45e-19
MYCTH_105130	7.827	6.676	8.642	34.646	39.703	32.916	7.715	35.755	2.21241	1.86e-31	1.26e-30
MYCTH_110510	60.597	62.119	61.906	282.688	286.82	285.842	61.5407	285.117	2.21194	1.73e-70	2.91e-69
MYCTH_2297711	20.784	19.964	17.673	89.125	88.202	93.035	19.4737	90.1207	2.21033	1.73e-77	3.27e-76
MYCTH_2297393	19.341	18.167	17.29	87.152	83.315	83.045	18.266	84.504	2.20986	8.77e-71	1.49e-69
MYCTH_37469	0.25	0.223	0.105	0.938	1.288	0.448	0.192667	0.891333	2.20986	0.0268537	0.0375335
MYCTH_2312547	37.166	33.899	34.403	163.698	161.632	162.479	35.156	162.603	2.20951	7.77e-77	1.45e-75
MYCTH_2296089	9.228	7.898	9.607	42.518	40.143	40.886	8.911	41.1823	2.20837	7.37e-57	9.57e-56
MYCTH_2307471	25.906	24.127	27.253	112.612	122.392	121.595	25.762	118.866	2.20602	4.88e-70	8.1e-69
MYCTH_2312891	18.461	17.36	16.058	80.626	78.547	80.137	17.293	79.77	2.20566	1.12e-73	1.98e-72
MYCTH_2306825	5.781	6.806	5.953	26.523	30.688	28.068	6.18	28.4263	2.20155	2.6e-49	2.87e-48
MYCTH_2028011	47.491	46.152	46.884	214.541	215.86	214.915	46.8423	215.105	2.19916	5.98e-77	1.13e-75
MYCTH_37844	8.345	5.068	5.52	29.34	30.109	27.41	6.311	28.953	2.19777	1.22e-33	8.86e-33
MYCTH_2294482	28.002	27.267	31.9	133.094	136.816	129.936	29.0563	133.282	2.19756	4.85e-50	5.43e-49
MYCTH_2306043	9.826	8.797	10.324	45.623	46.004	41.147	9.649	44.258	2.19749	1.65e-48	1.77e-47
MYCTH_2070572	0.273	1.119	0.642	3.239	2.66	3.425	0.678	3.108	2.19663	1.06e-07	2.39e-07
MYCTH_2295939	9.283	10.074	9.862	45.766	42.602	45.304	9.73967	44.5573	2.19372	7.01e-57	9.11e-56
MYCTH_2306973	15.479	15.619	15.966	72.171	70.488	72.35	15.688	71.6697	2.1917	1.96e-64	2.98e-63
MYCTH_2305464	14.18	14.314	12.805	64.813	60.688	62.742	13.7663	62.7477	2.18842	1.69e-55	2.15e-54
MYCTH_2299553	29.127	30.53	31.148	141.862	131.991	139.853	30.2683	137.902	2.18776	4.92e-60	6.79e-59
MYCTH_2058752	1.773	3.16	4.331	14.404	14.502	13.293	3.088	14.0663	2.1875	5.05e-11	1.43e-10
MYCTH_2310650	15.921	13.744	15.187	67.659	68.059	68.232	14.9507	67.9833	2.18497	2.18e-59	2.99e-58
MYCTH_2297256	24.306	25.205	24.509	116.173	106.323	113.688	24.6733	112.061	2.18326	9.94e-59	1.34e-57
MYCTH_2300670	17.669	14.32	16.926	75.93	74.886	71.134	16.305	73.9833	2.18189	2.92e-54	3.6e-53
MYCTH_2312931	0	0.121	0.284	0.711	0.697	0.424	0.135	0.610667	2.17743	0.0208508	0.0295868
MYCTH_2306100	2.273	2.31	1.336	8.707	9.801	8.233	1.973	8.91367	2.17563	3.25e-22	1.58e-21
MYCTH_99178	10.613	12.322	13.818	54.548	55.391	55.95	12.251	55.2963	2.17428	2.16e-37	1.75e-36
MYCTH_2294181	32.923	31.309	33.458	147.487	145.915	147.531	32.5633	146.978	2.17428	6.69e-71	1.14e-69
MYCTH_2306098	0.615	0.947	1.127	3.737	4.873	3.508	0.896333	4.03933	2.17201	3.08e-10	8.29e-10
MYCTH_2308163	2.472	2.561	2.102	10.512	11.208	10.415	2.37833	10.7117	2.17116	5.58e-35	4.22e-34
MYCTH_2133968	87.978	87.747	85.764	395.717	390.602	389.741	87.163	392.02	2.16914	1.6e-74	2.86e-73
MYCTH_2114610	8.066	7.155	8.721	35.354	36.364	35.693	7.98067	35.8037	2.16553	3.52e-57	4.62e-56
MYCTH_2108128	0.46	0.164	0.232	0.968	1.381	1.486	0.285333	1.27833	2.16354	0.00241598	0.00380978
MYCTH_2306128	7.813	8.317	5.923	34.267	33.307	31.226	7.351	32.9333	2.16354	6.43e-40	5.55e-39
MYCTH_43573	4.098	4.704	3.64	16.807	20.036	18.874	4.14733	18.5723	2.1629	1.89e-48	2.03e-47
MYCTH_109914	17.319	19.666	19.565	81.474	85.693	85.04	18.85	84.069	2.15701	3.18e-50	3.57e-49
MYCTH_2301859	13.551	13.525	12.098	60.325	57.175	56.873	13.058	58.1243	2.15421	1.24e-55	1.59e-54
MYCTH_2310402	14.778	17.355	14.871	66.201	70.988	71.918	15.668	69.7023	2.15339	2.63e-60	3.66e-59
MYCTH_2310870	0.089	0.316	0.26	0.931	0.995	1.032	0.221667	0.986	2.1532	0.000228143	0.000397312
MYCTH_56717	1.587	1.675	2.666	7.749	8.653	9.925	1.976	8.77567	2.15093	1.41e-19	6.14e-19
MYCTH_2299997	3.316	3.402	3.788	16.505	16.081	13.999	3.502	15.5283	2.14865	3.23e-31	2.17e-30
MYCTH_2306103	10.915	10.819	9.167	43.488	46.014	47.348	10.3003	45.6167	2.14687	2.41e-58	3.24e-57
MYCTH_2308878	5.469	4.483	5.722	23.435	23.6	22.311	5.22467	23.1153	2.14544	1.08e-43	1.03e-42
MYCTH_90513	0.129	0.346	0.38	0.874	1.575	1.333	0.285	1.26067	2.14515	0.000694399	0.00115317
MYCTH_86076	111.771	109.43	117.542	497.057	498.812	502.255	112.914	499.375	2.14489	3.92e-68	6.29e-67
MYCTH_2296147	2.508	4.602	3.531	18.395	14.037	14.617	3.547	15.683	2.14453	7.8e-10	2.04e-09
MYCTH_2297170	5.73	4.085	4.347	20.18	24.073	18.35	4.72067	20.8677	2.14421	5.01e-39	4.22e-38
MYCTH_2308812	6.559	6.866	8.19	29.322	32.755	33.415	7.205	31.8307	2.14335	3.85e-46	3.91e-45
MYCTH_2311754	43.893	41.707	42.627	192.984	188.675	184.467	42.7423	188.709	2.14242	1.27e-69	2.1e-68
MYCTH_2301726	18.566	20.215	20.777	87.78	87.567	87.564	19.8527	87.637	2.14221	1.65e-55	2.1e-54
MYCTH_2305506	4.295	4.9	3.882	19.065	19.383	19.251	4.359	19.233	2.14151	1.14e-45	1.14e-44
MYCTH_2312433	1.904	2.307	1.874	8.447	8.534	9.843	2.02833	8.94133	2.1402	1.47e-29	9.37e-29
MYCTH_95610	0.456	0.333	0.348	1.838	1.594	1.562	0.379	1.66467	2.13496	4.65e-07	1e-06
MYCTH_2299723	22.31	22.896	20.553	97.891	97.075	93.822	21.9197	96.2627	2.13475	1.71e-65	2.64e-64
MYCTH_76526	40.466	43.491	41.957	187.013	185.126	179.602	41.9713	183.914	2.13155	1.82e-62	2.63e-61
MYCTH_2307626	7.681	9.011	7.829	37.621	32.367	37.198	8.17367	35.7287	2.12803	9.07e-35	6.8e-34
MYCTH_2096307	8.171	10.611	9.033	41.998	40.745	38.744	9.27167	40.4957	2.12687	6.33e-43	5.91e-42
MYCTH_2312114	15.943	15.277	16.14	67.157	71.041	68.632	15.7867	68.9433	2.1267	7.02e-64	1.05e-62
MYCTH_2303064	1.979	2.241	1.973	8.916	9.62	8.5	2.06433	9.012	2.12617	1.26e-24	6.77e-24
MYCTH_2119855	4.664	5.887	5.205	24.145	21.8	22.732	5.252	22.8923	2.12393	3.3e-37	2.67e-36
MYCTH_2308823	1.962	2.192	2.808	10.458	10.462	9.413	2.32067	10.111	2.12331	1.02e-26	5.92e-26
MYCTH_2057978	11.994	13.312	12.506	52.337	57.042	55.161	12.604	54.8467	2.12152	2.41e-57	3.19e-56
MYCTH_2316413	38.851	36.847	36.355	164.542	160.869	162.13	37.351	162.514	2.12134	1.77e-71	3.02e-70
MYCTH_2316249	44.308	45.259	40.728	185.481	190.584	190.301	43.4317	188.789	2.11995	2.48e-75	4.48e-74
MYCTH_2118714	3.874	3.816	3.824	18.068	15.287	16.694	3.838	16.683	2.11995	3.06e-24	1.61e-23
MYCTH_2299295	13.328	9.799	12.498	53.076	49.271	52.472	11.875	51.6063	2.11962	2.51e-47	2.63e-46
MYCTH_2033980	0.587	0.465	0.328	1.762	1.955	2.279	0.46	1.99867	2.11933	9.11e-06	1.77e-05
MYCTH_2313647	3.843	2.773	3.228	12.233	15.438	15.095	3.28133	14.2553	2.11915	7.73e-12	2.28e-11
MYCTH_2307326	3.066	2.706	2.325	12.475	10.518	12.169	2.699	11.7207	2.11856	1.63e-31	1.1e-30
MYCTH_108565	23.604	20.973	23.181	95.929	94.851	103.178	22.586	97.986	2.11715	8.86e-65	1.36e-63
MYCTH_2308868	7.042	7.779	6.539	30.838	31.281	30.499	7.12	30.8727	2.11638	2.26e-43	2.13e-42
MYCTH_2143238	1.836	2.545	2.947	10.816	12.007	8.925	2.44267	10.5827	2.11517	1.21e-20	5.52e-20
MYCTH_2298505	29.261	29.101	28.802	123.65	126.989	126.598	29.0547	125.746	2.11367	3.62e-67	5.75e-66
MYCTH_2312112	5.011	5.84	6.905	23.061	26.251	27.528	5.91867	25.6133	2.11355	7.68e-22	3.66e-21
MYCTH_2306203	0.904	0.863	0.57	3.371	2.906	3.821	0.779	3.366	2.11134	9.66e-14	3.18e-13
MYCTH_2115401	7.625	7.045	8.459	34.253	33.306	32.234	7.70967	33.2643	2.10924	1.02e-34	7.67e-34
MYCTH_2304464	349.567	352.61	360.955	1535.09	1544.37	1506.59	354.377	1528.68	2.10893	4.26e-70	7.1e-69
MYCTH_2084256	127.164	127.658	133.171	564.69	552.48	556.471	129.331	557.88	2.10889	1.53e-65	2.37e-64
MYCTH_2309704	10.997	11.169	12.788	50.285	50.803	49.689	11.6513	50.259	2.10889	6.25e-50	6.97e-49
MYCTH_2304645	22.681	24.257	22.375	99.895	100.512	98.414	23.1043	99.607	2.10808	5.42e-67	8.56e-66
MYCTH_2294088	12.987	12.695	12.592	55.687	54.922	54.246	12.758	54.9517	2.10676	3.45e-62	4.98e-61
MYCTH_2308179	3.731	5.419	4.835	18.51	21.614	20.068	4.66167	20.064	2.10569	2.43e-36	1.9e-35
MYCTH_2294554	50.053	43.971	43.571	190.522	199.128	201.48	45.865	197.043	2.10305	9.68e-84	1.97e-82
MYCTH_2306364	9.96	8.164	7.796	37.214	35.898	38.14	8.64	37.084	2.10169	1.98e-43	1.87e-42
MYCTH_2316337	437.548	453.754	456.23	1919.64	1914.51	1948.57	449.177	1927.57	2.10143	4.03e-69	6.6e-68
MYCTH_40719	1.354	1.278	1.839	6.49	6.644	6.033	1.49033	6.389	2.09996	8.03e-18	3.22e-17
MYCTH_2299367	11.461	13.29	12.035	53.053	54.114	50.298	12.262	52.4883	2.0978	2.57e-55	3.25e-54
MYCTH_2066447	1.022	2.573	2.723	6.939	10.629	9.416	2.106	8.99467	2.09456	2.77e-06	5.67e-06
MYCTH_104802	9.503	9.53	8.784	39.26	39.586	39.937	9.27233	39.5943	2.09429	2.67e-62	3.86e-61
MYCTH_2305806	2.406	2.496	2.783	11.821	9.909	11.07	2.56167	10.9333	2.09358	3.01e-24	1.59e-23
MYCTH_98330	0.231	0.206	0	0.728	0.389	0.745	0.145667	0.620667	2.09115	0.00489225	0.00744066
MYCTH_2303304	5.747	5.244	4.884	21.888	23.212	22.448	5.29167	22.516	2.08916	3.16e-33	2.26e-32
MYCTH_2088056	15.52	20.169	16.63	73.783	75.599	73.202	17.4397	74.1947	2.08894	8.5e-43	7.93e-42
MYCTH_2295561	1.473	2.325	2.191	9.518	7.449	8.501	1.99633	8.48933	2.0883	1.29e-11	3.76e-11
MYCTH_2312630	7.219	7.037	4.623	25.889	25.839	28.315	6.293	26.681	2.08399	5.6e-38	4.62e-37
MYCTH_2118373	4.038	3.766	5.757	19.396	19.629	18.354	4.52033	19.1263	2.08106	1.47e-19	6.4e-19
MYCTH_2090891	41.084	41.39	39.471	179.006	168.673	167.642	40.6483	171.774	2.07924	3.13e-52	3.7e-51
MYCTH_2305709	2.005	1.787	3.232	11.05	9.456	9.161	2.34133	9.889	2.07849	2e-09	5.08e-09
MYCTH_2293969	22.691	20.979	21.273	90.399	91.461	92.357	21.6477	91.4057	2.07807	5.92e-69	9.63e-68
MYCTH_2033959	1.325	0	0.556	2.488	2.484	2.97	0.627	2.64733	2.078	0.0251788	0.0353334
MYCTH_2125911	2.345	1.454	2.012	8.536	8.312	7.677	1.937	8.175	2.07739	2.99e-18	1.23e-17
MYCTH_2308276	2.146	2.367	2.816	10.173	10.584	10.171	2.443	10.3093	2.07723	8.49e-30	5.45e-29
MYCTH_2084627	67.577	69.755	70.558	299.094	285.065	291.385	69.2967	291.848	2.07436	4.32e-59	5.88e-58
MYCTH_86520	37.498	33.678	38.765	151.311	151.602	159.106	36.647	154.006	2.07122	1.99e-60	2.77e-59
MYCTH_2051994	0.424	1.208	1.352	4.2	4.17	4.14	0.994667	4.17	2.06776	1.82e-05	3.47e-05
MYCTH_2299386	5.027	2.118	3.377	15.855	14.562	13.683	3.50733	14.7	2.06737	5.91e-16	2.17e-15
MYCTH_2296894	11.764	13.808	12.564	50.943	55.172	53.528	12.712	53.2143	2.06562	2.5e-51	2.9e-50
MYCTH_2134935	191.555	196.813	189.005	796.177	816.388	803.455	192.458	805.34	2.06506	7.69e-73	1.34e-71
MYCTH_2300298	3.806	4.749	2.89	15.94	15.64	16.298	3.815	15.9593	2.06465	3.12e-32	2.17e-31
MYCTH_2122204	2.712	2.45	3.37	12.362	10.761	12.558	2.844	11.8937	2.0642	1.35e-24	7.21e-24
MYCTH_2297957	6.585	6.549	6.418	27.502	27.64	26.604	6.51733	27.2487	2.06383	2.57e-61	3.62e-60
MYCTH_2130717	0.355	0.09	0.128	0.762	0.856	0.773	0.191	0.797	2.06101	0.0017289	0.00276278
MYCTH_71063	8.117	8.298	9.573	35.769	36.976	35.689	8.66267	36.1447	2.0609	5.7e-38	4.69e-37
MYCTH_2144570	48.554	41.251	42.091	181.593	180.308	188.347	43.9653	183.416	2.06068	1.23e-69	2.03e-68
MYCTH_2299575	12.559	10.952	9.599	45.465	43.74	48.845	11.0367	46.0167	2.05985	4.17e-51	4.79e-50
MYCTH_2295966	9.044	7.229	9.005	33.962	35.131	36.278	8.426	35.1237	2.05952	3.21e-44	3.1e-43
MYCTH_94734	0.115	0.034	0.097	0.144	0.468	0.413	0.082	0.341667	2.05889	0.0246162	0.0345771
MYCTH_2129707	0.622	0.831	0.848	3.676	2.622	3.274	0.767	3.19067	2.05656	1.38e-06	2.87e-06
MYCTH_2297971	94.69	96.746	100.615	400.813	418.57	394.903	97.3503	404.762	2.05582	2.05e-63	3e-62
MYCTH_2310760	4.209	4.841	5.018	19.172	21.381	17.895	4.68933	19.4827	2.05474	3.85e-17	1.49e-16
MYCTH_2300943	9.117	9.301	10.498	38.671	42.78	38.657	9.63867	40.036	2.05439	1.4e-41	1.26e-40
MYCTH_2308212	3.679	3.387	3.26	14.726	13.301	14.824	3.442	14.2837	2.05305	1.68e-30	1.1e-29
MYCTH_2305381	0.53	1.008	0.742	2.602	3.943	2.916	0.76	3.15367	2.05296	5.33e-11	1.5e-10
MYCTH_108627	7.557	9.453	9.213	34.94	38.272	35.505	8.741	36.239	2.05167	6.31e-40	5.45e-39
MYCTH_2301027	3.119	3.313	3.174	13.835	13.782	12.183	3.202	13.2667	2.05076	4.08e-38	3.37e-37
MYCTH_2305715	3.637	3.076	3.623	14.674	12.883	15.251	3.44533	14.2693	2.0502	8.6e-23	4.26e-22
MYCTH_87116	18.742	21.639	25.309	86.374	88.73	96.804	21.8967	90.636	2.04937	1.85e-36	1.45e-35
MYCTH_2305743	13.903	12.839	13.727	56.28	57.644	53.526	13.4897	55.8167	2.04884	9.64e-55	1.2e-53
MYCTH_2307987	13.079	12.322	12.616	53.07	54.988	49.213	12.6723	52.4237	2.04854	1.57e-53	1.89e-52
MYCTH_2127287	2.806	4.391	4.059	14.987	15.694	15.878	3.752	15.5197	2.04837	6.75e-28	4.06e-27
MYCTH_2307560	4.825	4.731	4.377	18.99	20.036	18.602	4.64433	19.2093	2.04826	4.27e-35	3.24e-34
MYCTH_2304113	10.664	11.518	11.038	45.818	45.842	45.726	11.0733	45.7953	2.04811	1.67e-53	2.01e-52
MYCTH_2313159	1.236	1.478	1.747	6.135	6.385	5.918	1.487	6.146	2.04724	3.18e-20	1.43e-19
MYCTH_117620	5.843	4.352	4.437	21.281	20.031	19.16	4.87733	20.1573	2.04714	1.02e-24	5.51e-24
MYCTH_2089819	20.823	21.41	20.345	88.301	90.301	79.817	20.8593	86.1397	2.04598	1.58e-52	1.87e-51
MYCTH_2299070	3.873	3.123	4.724	16.414	17.632	14.302	3.90667	16.116	2.04448	6.45e-18	2.6e-17
MYCTH_2304008	11.122	11.253	9.207	45.985	40.881	43.396	10.5273	43.4207	2.04424	3.35e-44	3.24e-43
MYCTH_2311330	6.578	4.811	7.685	25.273	26.916	26.463	6.358	26.2173	2.04388	5.14e-32	3.54e-31
MYCTH_2307157	3.967	4.287	5.622	18.399	17.988	20.762	4.62533	19.0497	2.04214	2.89e-26	1.64e-25
MYCTH_61486	65.056	62.262	61.8	256.811	262.862	258.61	63.0393	259.428	2.04101	3.79e-73	6.62e-72
MYCTH_2307102	2.61	2.279	2.981	9.996	11.007	11.371	2.62333	10.7913	2.0404	2.61e-22	1.27e-21
MYCTH_2065741	0.338	1.206	1.421	5.844	2.854	3.488	0.988333	4.062	2.03912	0.00050666	0.000852212
MYCTH_2295905	0.395	1.938	1.328	5.642	4.261	5.139	1.22033	5.014	2.03869	0.000243307	0.000422796
MYCTH_2304593	8.465	7.732	8.434	35.105	32.821	33.138	8.21033	33.688	2.03672	1.51e-38	1.26e-37
MYCTH_102322	0.855	0.423	0.638	1.998	3.296	2.556	0.638667	2.61667	2.0346	5.74e-05	0.000105672
MYCTH_43941	0.665	0.632	0.484	2.231	2.867	2.186	0.593667	2.428	2.03204	1.7e-08	4.08e-08
MYCTH_2313202	4.81	4.663	3.402	17.048	18.192	17.4	4.29167	17.5467	2.03159	5.31e-23	2.67e-22
MYCTH_103330	2.891	2.23	1.774	8.728	10.475	8.973	2.29833	9.392	2.03084	7.09e-20	3.13e-19
MYCTH_2294820	12.031	11.175	10.76	43.476	48.693	46.61	11.322	46.2597	2.03063	3.78e-62	5.44e-61
MYCTH_2296409	13.27	12	12.642	49.745	52.231	52.858	12.6373	51.6113	2.03	1.3e-63	1.93e-62
MYCTH_2306141	114.838	113.687	125.115	497.508	479.478	466.87	117.88	481.285	2.02957	9.45e-54	1.15e-52
MYCTH_2308106	8.069	6.908	7.312	32.454	28.66	29.888	7.42967	30.334	2.02957	1.01e-25	5.62e-25
MYCTH_2300650	0.78	1.544	1.164	3.579	5.846	4.815	1.16267	4.74667	2.02948	1.01e-07	2.28e-07
MYCTH_2300708	27.315	29.689	29.013	118.144	116.283	116.664	28.6723	117.03	2.02915	3.53e-55	4.46e-54
MYCTH_2138881	0.278	0.198	0.841	2.38	1.094	1.894	0.439	1.78933	2.02713	0.00540293	0.0081734
MYCTH_2301098	12.748	11.568	12.263	49.131	51.322	48.518	12.193	49.657	2.02594	2.94e-48	3.14e-47
MYCTH_2315393	0.086	0.77	1.089	2.856	2.349	2.712	0.648333	2.639	2.02518	0.00799426	0.0118944
MYCTH_2305504	6.793	7.557	8.794	30.113	31.836	32.146	7.71467	31.365	2.02348	4.52e-35	3.42e-34
MYCTH_2306885	5.031	5.292	5.731	21.151	21.12	22.956	5.35133	21.7423	2.02254	1.41e-44	1.38e-43
MYCTH_112306	9.625	9.49	8.727	38.519	37.701	36.836	9.28067	37.6853	2.0217	1.65e-50	1.87e-49
MYCTH_2299846	1.145	1.113	0.99	3.803	4.617	4.758	1.08267	4.39267	2.02051	1.86e-16	7e-16
MYCTH_101019	1.123	1.501	1.65	5.269	5.524	6.541	1.42467	5.778	2.01995	0.00043866	0.000743342
MYCTH_2311035	2.476	2.085	2.491	9.461	9.206	9.904	2.35067	9.52367	2.01845	6.77e-30	4.36e-29
MYCTH_63795	12.544	12.615	13.413	54.027	52.456	49.713	12.8573	52.0653	2.01773	1.35e-46	1.39e-45
MYCTH_2095639	22.557	20.381	20.969	90.605	84.86	83.191	21.3023	86.2187	2.01699	6.4e-46	6.47e-45
MYCTH_2294109	6.035	6.385	5.166	22.924	24.705	23.211	5.862	23.6133	2.01014	5.37e-42	4.89e-41
MYCTH_2299779	13.164	12.226	13	49.623	53.884	51.066	12.7967	51.5243	2.00949	1.11e-62	1.61e-61
MYCTH_2306300	9.323	7.783	8.789	34.939	36.178	33.019	8.63167	34.712	2.00772	1.94e-54	2.4e-53
MYCTH_2311603	16.079	16.471	16.918	67.957	68.388	62.398	16.4893	66.2477	2.00634	3.24e-49	3.57e-48
MYCTH_2295344	13.588	12.389	12.95	52.703	50.482	53.175	12.9757	52.12	2.00603	3.53e-49	3.86e-48
MYCTH_2308099	6.827	8.794	7.115	28.855	33.069	29.307	7.57867	30.4103	2.00455	5.12e-37	4.13e-36
MYCTH_2299636	35.807	36.729	35.351	144.605	144.859	143.124	35.9623	144.196	2.00347	8.63e-59	1.17e-57
MYCTH_2297292	2.424	1.639	1.123	7.471	6.19	7.12	1.72867	6.927	2.00257	9.85e-11	2.74e-10
MYCTH_2304280	8.052	6.827	7.8	29.42	30.836	30.55	7.55967	30.2687	2.00143	1.03e-49	1.15e-48
MYCTH_97404	0	0.298	0.035	0.566	0.353	0.413	0.111	0.444	2	0.0232037	0.0327031
MYCTH_2295635	19.337	20.81	22.095	79.479	82.791	86.502	20.7473	82.924	1.99886	3.95e-47	4.12e-46
MYCTH_2294618	13.028	17.79	16.294	63.039	62.536	62.486	15.704	62.687	1.99703	9.64e-37	7.66e-36
MYCTH_2294783	7.379	5.903	6.62	23.168	27.935	28.301	6.634	26.468	1.9963	4.87e-49	5.32e-48
MYCTH_2300677	1.677	2.281	1.334	6.826	6.451	7.831	1.764	7.036	1.9959	1.59e-16	6.01e-16
MYCTH_2303353	2.36	2.608	3.171	10.104	11.415	10.876	2.713	10.7983	1.99285	5.99e-22	2.87e-21
MYCTH_2300236	6.629	6.028	6.059	24.62	25.485	24.376	6.23867	24.827	1.9926	6.97e-40	6.01e-39
MYCTH_2052748	17.195	15.856	12.938	61.059	64.649	57.293	15.3297	61.0003	1.99249	4.23e-40	3.66e-39
MYCTH_77354	675.679	687.886	699.241	2717.72	2773.93	2716.25	687.602	2735.97	1.99241	1.01e-64	1.54e-63
MYCTH_2308758	5.65	7.858	6.466	26.487	26.479	26.33	6.658	26.432	1.98912	8.72e-35	6.54e-34
MYCTH_2299915	0.314	0.715	0.557	1.677	2.583	2.033	0.528667	2.09767	1.98836	7.25e-08	1.67e-07
MYCTH_2313008	0.491	0.438	0.66	2.067	1.843	2.379	0.529667	2.09633	1.98471	0.000407246	0.000692571
MYCTH_2306093	2.871	3.314	2.832	11.605	11.738	12.333	3.00567	11.892	1.98423	1.17e-38	9.82e-38
MYCTH_2311439	43.522	38.382	38.135	158.446	157.618	158.811	40.013	158.292	1.98404	9.99e-62	1.42e-60
MYCTH_2306209	2.271	2.544	1.362	7.016	9.243	8.143	2.059	8.134	1.98202	1.03e-14	3.58e-14
MYCTH_2310767	0.579	0.516	0.324	1.306	1.267	3.03	0.473	1.86767	1.98132	0.00130912	0.00211589
MYCTH_2304406	14.736	13.85	13.635	55.694	57.372	53.533	14.0737	55.533	1.98035	8.42e-55	1.05e-53
MYCTH_2303238	3.434	2.787	3.991	12.457	14.253	13.524	3.404	13.4113	1.97815	2e-30	1.31e-29
MYCTH_2299428	11.31	11.608	11.715	44.439	46.701	45.309	11.5443	45.483	1.97814	1.52e-57	2.01e-56
MYCTH_2295109	9.222	10.274	8.871	37.14	36.45	37.717	9.45567	37.1023	1.97226	1.17e-51	1.37e-50
MYCTH_2301899	7.575	7.049	6.762	26.836	29.829	27.165	7.12867	27.9433	1.9708	2.36e-42	2.17e-41
MYCTH_2303159	6.182	6.557	5.542	23.297	21.326	26.994	6.09367	23.8723	1.96996	2.14e-35	1.63e-34
MYCTH_2089733	31.189	29.433	31.426	118.867	126.212	115.519	30.6827	120.199	1.96993	6.57e-60	9.05e-59
MYCTH_2299783	4.771	5.407	4.897	18.578	22.744	17.689	5.025	19.6703	1.96883	7.57e-28	4.54e-27
MYCTH_115754	0.451	0.402	0.378	1.083	2.112	1.616	0.410333	1.60367	1.96651	0.00146739	0.0023621
MYCTH_2092294	4.612	3.359	3.165	11.471	15.943	16.094	3.712	14.5027	1.96605	3.03e-27	1.78e-26
MYCTH_2308014	4.583	5.222	5.223	18.119	20.312	20.279	5.00933	19.57	1.96595	2.72e-38	2.25e-37
MYCTH_104673	0.194	0.388	0.163	0.472	1.179	1.258	0.248333	0.969667	1.96521	0.00161045	0.00258055
MYCTH_2308143	0.732	0.721	0.583	2.228	3.287	2.418	0.678667	2.64433	1.96213	1.45e-09	3.72e-09
MYCTH_2306375	17.396	16.608	15.6	64.373	65.386	63.494	16.5347	64.4177	1.96196	1.41e-59	1.94e-58
MYCTH_2064169	2.547	2.054	2.852	9.716	10.004	9.315	2.48433	9.67833	1.9619	7.51e-22	3.58e-21
MYCTH_105869	1.127	0.709	0.724	2.939	4.476	2.557	0.853333	3.324	1.96174	3.41e-07	7.43e-07
MYCTH_2308603	6.536	6.434	5.29	24.205	23.596	23.225	6.08667	23.6753	1.95966	3.54e-45	3.5e-44
MYCTH_2309323	2.714	3.365	2.675	12.45	10.174	11.424	2.918	11.3493	1.95956	6.34e-18	2.55e-17
MYCTH_2310685	10.287	9.796	9.124	36.848	38.627	38.039	9.73567	37.838	1.95848	1.54e-54	1.9e-53
MYCTH_2299383	53.272	51.987	50.582	201.343	201.111	203.09	51.947	201.848	1.95816	3.53e-65	5.43e-64
MYCTH_2305591	3.86	4.587	2.933	15.507	13.667	14.995	3.79333	14.723	1.95653	1.08e-20	4.94e-20
MYCTH_2303693	3.136	2.932	3.368	10.617	12.769	13.227	3.14533	12.2043	1.95611	4.6e-24	2.41e-23
MYCTH_2312351	5.545	4.658	5.724	20.495	21.599	19.702	5.309	20.5987	1.95604	2.03e-38	1.68e-37
MYCTH_2294085	9.429	11.476	10.578	39.37	43.395	39.237	10.4943	40.6673	1.95426	4.09e-35	3.1e-34
MYCTH_2298870	9.453	11.058	9.547	39.793	39.583	37.056	10.0193	38.8107	1.95367	2.01e-44	1.95e-43
MYCTH_2294426	13.356	13.493	12.225	48.877	50.06	52.403	13.0247	50.4467	1.95351	6.2e-66	9.65e-65
MYCTH_2312287	77.418	75.684	78.49	299.05	295.961	300.59	77.1973	298.534	1.95127	4.48e-58	5.98e-57
MYCTH_2307515	5.884	4.616	5.359	19.948	21.671	19.688	5.28633	20.4357	1.95075	1.03e-35	7.98e-35
MYCTH_40111	1.165	0.967	1.089	4.354	4.466	3.631	1.07367	4.15033	1.95068	7.28e-17	2.79e-16
MYCTH_2309110	36.331	33.182	34.181	134.422	135.3	130.971	34.5647	133.564	1.95016	5.21e-61	7.34e-60
MYCTH_2314935	26.787	26.389	26.307	100.068	102.423	104.269	26.4943	102.253	1.94839	2.98e-62	4.3e-61
MYCTH_2308145	1.093	0.359	0.87	3.025	2.94	2.992	0.774	2.98567	1.94765	9.55e-11	2.66e-10
MYCTH_2310772	3.385	2.806	2.777	12.298	12.544	9.74	2.98933	11.5273	1.94716	6.96e-16	2.55e-15
MYCTH_2299733	9.656	11.108	11.099	40.424	39.023	43.343	10.621	40.93	1.94624	1.11e-33	8.04e-33
MYCTH_2072543	6.149	4.771	4.808	20.92	19.923	19.722	5.24267	20.1883	1.94515	7.79e-40	6.7e-39
MYCTH_2307672	5.76	7.396	5.657	24.856	23.059	24.419	6.271	24.1113	1.94294	1.22e-21	5.78e-21
MYCTH_2310263	1.587	1.67	1.311	5.922	5.829	5.809	1.52267	5.85333	1.94266	2.92e-22	1.42e-21
MYCTH_2313064	4.599	4.836	5.585	19.356	19.597	18.775	5.00667	19.2427	1.94239	1.94e-32	1.36e-31
MYCTH_2061852	2.463	3.147	2.689	10.114	10.851	10.895	2.76633	10.62	1.94074	8.87e-24	4.61e-23
MYCTH_2295258	0.728	1.298	2.217	4.855	6.912	4.489	1.41433	5.41867	1.93782	9.92e-07	2.09e-06
MYCTH_37947	24.845	21.141	23.639	86.794	90.296	89.627	23.2083	88.9057	1.93763	1.08e-51	1.26e-50
MYCTH_2303257	13.223	13.726	18.291	57.95	59.198	55.926	15.08	57.6913	1.93572	2.97e-24	1.57e-23
MYCTH_2295098	70.368	75.449	72.98	289.097	275.067	271.699	72.9323	278.621	1.93367	6.92e-51	7.92e-50
MYCTH_2307267	1.956	1.61	1.706	6.329	7.123	6.679	1.75733	6.71033	1.933	6.51e-12	1.93e-11
MYCTH_2138981	19.048	15.132	16.134	65.533	63.07	63.507	16.7713	64.0367	1.9329	3.48e-51	4.01e-50
MYCTH_2301177	1.225	1.281	1.073	4.519	4.941	4.201	1.193	4.55367	1.93243	2.73e-11	7.8e-11
MYCTH_101800	0.758	0.45	0.552	2.315	2.132	2.265	0.586667	2.23733	1.93117	7.37e-07	1.57e-06
MYCTH_2313974	24.162	24.482	26.43	98.183	93.323	94.783	25.0247	95.4297	1.93109	3.01e-41	2.69e-40
MYCTH_2296866	11.859	12.973	11.669	46.29	43.983	48.777	12.167	46.35	1.9296	8.24e-41	7.28e-40
MYCTH_2295813	6.412	7.664	6.99	27.646	27.479	25.089	7.022	26.738	1.92894	1.27e-37	1.05e-36
MYCTH_2310406	10.418	10.758	11.283	39.175	42.492	41.868	10.8197	41.1783	1.92823	1.34e-37	1.1e-36
MYCTH_2095162	8.99	8.922	9.523	35.944	35.57	32.787	9.145	34.767	1.92666	1.13e-35	8.73e-35
MYCTH_2073265	112.164	111.877	119.76	441.591	433.094	431.344	114.6	435.343	1.92554	4.48e-54	5.48e-53
MYCTH_2306185	9.512	8.557	9.194	35.245	33.809	34.511	9.08767	34.5217	1.92552	1.04e-39	8.9e-39
MYCTH_2299715	73.52	74.534	74.45	284.174	278.731	280.45	74.168	281.118	1.92231	1.85e-58	2.5e-57
MYCTH_2297442	1.989	1.529	1.376	5.887	5.519	7.132	1.63133	6.17933	1.9214	6.73e-17	2.58e-16
MYCTH_2295212	11.304	11.14	11.145	42.767	40.63	43.819	11.1963	42.4053	1.92122	1.44e-48	1.56e-47
MYCTH_2295857	12.566	12.144	14.749	51.166	48.766	49.315	13.153	49.749	1.91928	1.22e-35	9.35e-35
MYCTH_2045079	0.275	0.245	0.308	1.034	0.903	1.193	0.276	1.04333	1.91846	0.000334444	0.000572763
MYCTH_2034994	6.187	4.136	5.059	16.508	22.205	19.414	5.12733	19.3757	1.91797	3.81e-23	1.93e-22
MYCTH_2316063	17.282	16.767	19.329	65.631	66.777	69.013	17.7927	67.1403	1.9159	1.17e-45	1.17e-44
MYCTH_2294210	31.933	33.877	35.412	126.182	126.715	128.585	33.7407	127.161	1.91409	2.86e-49	3.16e-48
MYCTH_2309354	4.394	4.965	4.841	17.351	18.066	18.055	4.73333	17.824	1.91289	9.24e-44	8.82e-43
MYCTH_2129781	0.315	0	0.264	0.65	1.033	0.494	0.193	0.725667	1.91071	0.0289562	0.040254
MYCTH_2307954	13.928	15.087	13.183	49.756	54.955	53.945	14.066	52.8853	1.91066	2.55e-42	2.34e-41
MYCTH_2309213	10.997	10.575	9.094	39.586	38.124	37.497	10.222	38.4023	1.90952	6.89e-47	7.14e-46
MYCTH_39555	10.036	11.602	12.826	44.732	42.806	41.922	11.488	43.1533	1.90934	4.92e-29	3.06e-28
MYCTH_2307284	3.031	3.755	2.049	10.715	12.264	10.206	2.945	11.0617	1.90923	2.87e-15	1.03e-14
MYCTH_2306764	6.478	6.414	5.526	23.474	23.562	22.03	6.13933	23.022	1.90686	3.75e-32	2.59e-31
MYCTH_2302360	4.066	3.738	3.469	13.442	13.924	14.869	3.75767	14.0783	1.90557	1.73e-34	1.28e-33
MYCTH_71204	0.939	1.772	1.391	6.096	4.813	4.455	1.36733	5.12133	1.90515	1.35e-09	3.47e-09
MYCTH_2026172	19.222	23.013	18.477	66.006	82.483	78.895	20.2373	75.7947	1.90508	1.95e-39	1.67e-38
MYCTH_2300767	12.193	12.713	13.05	46.113	48.324	47.687	12.652	47.3747	1.90475	8.07e-46	8.1e-45
MYCTH_2297305	96.598	99.756	99.673	369.371	375.199	362.341	98.6757	368.97	1.90274	4.53e-57	5.93e-56
MYCTH_2296588	15.034	16.861	15.504	57.553	61.589	58.009	15.7997	59.0503	1.90205	2.33e-46	2.37e-45
MYCTH_2309749	2.246	1.183	3.086	7.207	8.707	8.42	2.17167	8.11133	1.90114	6.68e-09	1.64e-08
MYCTH_76680	26.303	24.545	26.903	98.651	95.533	95.226	25.917	96.47	1.89618	1.12e-49	1.24e-48
MYCTH_2303368	17.505	16.578	14.586	58.375	60.201	62.404	16.223	60.3267	1.89476	2.54e-57	3.36e-56
MYCTH_2307970	1.907	1.889	1.94	6.493	7.19	7.637	1.912	7.10667	1.89409	5.59e-29	3.47e-28
MYCTH_2063443	5	4.824	4.661	19.017	18.058	16.614	4.82833	17.8963	1.89007	1.25e-27	7.43e-27
MYCTH_2295309	2.885	3.078	2.79	10.276	10.407	11.757	2.91767	10.8133	1.88992	4.05e-23	2.05e-22
MYCTH_2299462	61.044	61.572	69.363	239.446	229.918	241.457	63.993	236.94	1.88854	1.2e-42	1.11e-41
MYCTH_2316635	67.662	74.968	74.999	267.166	267.884	270.322	72.543	268.457	1.88778	3.43e-49	3.76e-48
MYCTH_2106818	0.628	0.661	0.479	1.8	1.872	2.865	0.589333	2.179	1.88651	8.79e-06	1.71e-05
MYCTH_2301604	1.915	1.327	1.251	5.753	5.517	5.341	1.49767	5.537	1.88639	3.42e-10	9.19e-10
MYCTH_2307230	13.247	12.372	12.767	47.099	46.913	47.59	12.7953	47.2007	1.88319	9.35e-44	8.9e-43
MYCTH_2296873	19.025	16.273	16.344	62.202	64.356	63.86	17.214	63.4727	1.88255	2.64e-50	2.97e-49
MYCTH_78568	26.953	24.408	25.388	91.028	96.843	95.106	25.583	94.3257	1.88246	1.49e-60	2.09e-59
MYCTH_2308851	0.566	0.596	0.476	2.088	1.641	2.308	0.546	2.01233	1.8819	5.54e-06	1.1e-05
MYCTH_2308621	3.14	2.691	3.043	10.477	9.452	12.723	2.958	10.884	1.87951	3.04e-17	1.19e-16
MYCTH_2307897	5.023	5.499	4.941	21.088	18.068	17.711	5.15433	18.9557	1.87877	1.1e-24	5.91e-24
MYCTH_2297870	6.341	8.31	6.265	27.612	23.572	25.652	6.972	25.612	1.87718	3.88e-25	2.12e-24
MYCTH_2310599	20.451	20.724	18.366	72.299	75.342	71.041	19.847	72.894	1.87688	3.34e-54	4.11e-53
MYCTH_2311884	14.756	14.563	14.847	56.045	53.439	52.694	14.722	54.0593	1.87657	1.79e-43	1.7e-42
MYCTH_2296844	5.648	5.935	5.851	21.854	22.103	20.058	5.81133	21.3383	1.87651	5.36e-39	4.52e-38
MYCTH_2027194	0.243	0.174	0.327	1.206	0.958	0.567	0.248	0.910333	1.87605	0.0018574	0.00296001
MYCTH_2298198	2.407	1.927	1.782	8.733	7.457	6.254	2.03867	7.48133	1.87567	5.58e-16	2.06e-15
MYCTH_38152	0.865	0.441	0.519	1.671	3.359	1.662	0.608333	2.23067	1.87454	0.00224169	0.00354473
MYCTH_2115844	1.186	0.969	0.885	4.107	3.551	3.485	1.01333	3.71433	1.87399	9.09e-13	2.84e-12
MYCTH_2067458	0.261	0.058	0.22	0.54	0.613	0.82	0.179667	0.657667	1.87203	0.0191075	0.027263
MYCTH_2300582	3.987	3.032	3.215	12.498	11.71	13.25	3.41133	12.486	1.8719	1.34e-21	6.35e-21
MYCTH_88639	190.183	185.865	196.719	711.849	686.748	697.48	190.922	698.692	1.87167	1.18e-52	1.4e-51
MYCTH_48564	3.293	2.935	2.712	11.167	11.508	10.004	2.98	10.893	1.87002	6.52e-27	3.78e-26
MYCTH_2310306	31.493	32.076	31.584	119.208	118.067	110.159	31.7177	115.811	1.86842	2.23e-44	2.16e-43
MYCTH_2310671	49.811	48.119	46.236	173.049	171.477	181.842	48.0553	175.456	1.86834	1.81e-59	2.48e-58
MYCTH_2312826	15.226	12.74	11.686	48.344	49.075	47.244	13.2173	48.221	1.86723	1.1e-46	1.14e-45
MYCTH_2295186	0.873	0.919	0.466	2.562	2.9	2.774	0.752667	2.74533	1.8669	1.66e-05	3.19e-05
MYCTH_2310228	108.531	107.045	108.979	395.869	393.298	393.659	108.185	394.275	1.8657	1.34e-57	1.78e-56
MYCTH_112924	4.417	4.221	4.569	16.104	17.008	15.006	4.40233	16.0393	1.86527	8.81e-32	6.02e-31
MYCTH_44230	1.015	0.377	1.208	2.605	4.44	2.427	0.866667	3.15733	1.86516	5.42e-05	0.0001
MYCTH_2311508	0.871	1.293	1.316	4.097	4.515	4.058	1.16	4.22333	1.86426	4.76e-09	1.18e-08
MYCTH_2303695	1.793	1.512	2.904	7.262	7.442	7.894	2.06967	7.53267	1.86376	5.05e-09	1.25e-08
MYCTH_2299891	17.509	16.848	15.787	58.133	62.432	61.936	16.7147	60.8337	1.86376	1.42e-61	2.01e-60
MYCTH_2307473	29.751	30.643	31.713	112.251	113.141	109.717	30.7023	111.703	1.86325	1.32e-47	1.39e-46
MYCTH_2308475	9.269	8.026	8.761	30.803	31.443	32.464	8.68533	31.57	1.8619	3.06e-42	2.8e-41
MYCTH_2304845	23.14	18.484	18.929	72.989	73.819	73.105	20.1843	73.3043	1.86066	1.89e-51	2.2e-50
MYCTH_2300172	4.106	4.409	5.235	17.072	16.808	16.011	4.58333	16.6303	1.85935	4.2e-29	2.62e-28
MYCTH_84302	14.476	14.155	11.124	45.733	49.383	49.022	13.2517	48.046	1.85824	2.04e-43	1.93e-42
MYCTH_2311045	10.852	11.492	11.205	40.943	40.386	40.061	11.183	40.4633	1.85531	1.64e-34	1.22e-33
MYCTH_2304601	21.527	22.267	22.417	80.837	77.506	81.147	22.0703	79.83	1.85482	4.77e-48	5.08e-47
MYCTH_2295624	6.275	5.343	6.1	21.191	20.585	22.31	5.906	21.362	1.85479	1.32e-40	1.17e-39
MYCTH_2298874	10.321	9.703	11.624	39.473	37.967	36.797	10.5493	38.079	1.85184	3.26e-36	2.54e-35
MYCTH_2306868	11.593	10.492	10.577	39.169	38.595	40.12	10.8873	39.2947	1.85168	3.46e-49	3.79e-48
MYCTH_2316383	100.664	99.967	103.622	359.931	366.131	371.728	101.418	365.93	1.85126	1.3e-56	1.68e-55
MYCTH_2306706	3.958	3.092	3.05	12.459	12.449	11.519	3.36667	12.1423	1.85065	7.58e-21	3.49e-20
MYCTH_2306955	1.539	1.724	1.392	5.069	5.734	5.945	1.55167	5.58267	1.84714	1.01e-15	3.67e-15
MYCTH_2128390	0.119	0.213	0.701	0.985	1.341	1.39	0.344333	1.23867	1.84691	0.0267555	0.0374081
MYCTH_2302426	10.543	10.655	10.995	39.072	36.587	40.123	10.731	38.594	1.84659	4.45e-39	3.76e-38
MYCTH_2052590	1.181	0.842	1.388	5.232	2.767	4.235	1.137	4.078	1.84263	5.51e-05	0.000101407
MYCTH_94504	3.122	1.213	2.084	8.236	6.527	8.253	2.13967	7.672	1.84222	8.95e-10	2.33e-09
MYCTH_60632	20.007	20.067	17.697	69.9	67.424	69.608	19.257	68.9773	1.84074	1.3e-42	1.2e-41
MYCTH_2064870	8.057	7.216	7.5	27.751	29.314	24.48	7.591	27.1817	1.84027	1.77e-34	1.32e-33
MYCTH_2306876	20.324	18.923	18.46	67.119	68.525	70.867	19.2357	68.837	1.8394	2.32e-49	2.57e-48
MYCTH_2312918	5.351	4.466	4.657	19.145	17.737	14.872	4.82467	17.2513	1.83821	4.25e-23	2.15e-22
MYCTH_2301992	41.255	36.996	38.141	140.183	136.868	139.12	38.7973	138.724	1.83818	4.66e-55	5.85e-54
MYCTH_2296783	4.708	4.342	5.398	17.802	17.535	16.185	4.816	17.174	1.83432	1.47e-25	8.15e-25
MYCTH_2298968	2.931	2.359	2.54	8.732	10.544	8.644	2.61	9.30667	1.83421	6.87e-12	2.03e-11
MYCTH_2294314	7.136	5.969	6.877	23.281	23.737	24.225	6.66067	23.7477	1.83405	3.12e-39	2.65e-38
MYCTH_2301022	17.115	14.157	16.484	60.09	54.84	55.092	15.9187	56.674	1.83197	1.21e-35	9.32e-35
MYCTH_76670	122.55	119.502	117.38	426.382	429.742	423.373	119.811	426.499	1.83179	3.39e-58	4.54e-57
MYCTH_2298082	0.992	0.619	0.944	2.929	2.788	3.378	0.851667	3.03167	1.83175	1.36e-10	3.75e-10
MYCTH_2308133	9.021	9.886	8.301	30.275	33.9	32.58	9.06933	32.2517	1.83031	1.07e-40	9.46e-40
MYCTH_2138933	18.661	22.127	21.6	67.637	74.144	80.011	20.796	73.9307	1.82987	7.1e-37	5.7e-36
MYCTH_75296	1.462	1.013	1.037	3.513	4.536	4.397	1.17067	4.14867	1.82532	1.93e-14	6.63e-14
MYCTH_27758	2.045	1.215	2.289	6.313	7.239	6.11	1.84967	6.554	1.82511	0.000118663	0.000211872
MYCTH_2092861	53.072	57.594	55.712	192.844	197.36	198.555	55.4593	196.253	1.82321	1.2e-50	1.37e-49
MYCTH_2303536	1.697	1.864	1.4	6.26	5.369	5.924	1.65367	5.851	1.82301	3.74e-17	1.45e-16
MYCTH_2296139	18.472	16.402	15.966	60.883	59.015	59.682	16.9467	59.86	1.82059	3.62e-48	3.86e-47
MYCTH_2302825	4.217	4.572	4.089	14.04	15.362	16.058	4.29267	15.1533	1.81969	7.15e-28	4.3e-27
MYCTH_2310459	55.297	50.345	52.722	179.553	186.682	192.56	52.788	186.265	1.81907	1.71e-51	1.99e-50
MYCTH_2300663	13.917	14.427	13.312	45.913	49.575	51.414	13.8853	48.9673	1.81826	1.15e-47	1.21e-46
MYCTH_2311038	7.841	9.288	9.127	31.046	30.931	30.565	8.752	30.8473	1.81746	1.69e-30	1.1e-29
MYCTH_2123347	3.189	2.16	4.071	10.155	13.988	9.034	3.14	11.059	1.81638	4.81e-09	1.19e-08
MYCTH_2296169	17.776	19.001	16.848	60.354	63.161	65.179	17.875	62.898	1.81507	1.84e-44	1.79e-43
MYCTH_2134461	138.984	139.282	131.725	481.014	475.145	484.216	136.664	480.125	1.81278	8.22e-57	1.07e-55
MYCTH_2309026	11.968	13.256	12.036	41.612	44.407	44.859	12.42	43.626	1.81252	1.61e-40	1.41e-39
MYCTH_2119403	4.898	5.935	6.066	18.682	20.045	20.627	5.633	19.7847	1.81241	1.46e-29	9.32e-29
MYCTH_2129788	12.414	11.389	16.557	44.878	46.767	50.08	13.4533	47.2417	1.8121	1.67e-22	8.2e-22
MYCTH_2309781	16.514	15.481	16.437	54.234	58.625	56.99	16.144	56.6163	1.81022	2.42e-48	2.58e-47
MYCTH_2297809	71.153	75.174	73.065	260.698	255.79	252.592	73.1307	256.36	1.80962	1.39e-46	1.42e-45
MYCTH_2301598	0.844	1.354	0.78	3.549	3.48	3.404	0.992667	3.47767	1.80874	6.89e-06	1.36e-05
MYCTH_2306032	4.046	5.075	4.216	14.35	16.856	15.518	4.44567	15.5747	1.80873	2.88e-19	1.23e-18
MYCTH_2303296	11.628	11.163	13.219	41.389	44.399	40.356	12.0033	42.048	1.8086	5.12e-37	4.13e-36
MYCTH_2306762	1.037	1.254	1.929	4.117	4.86	5.778	1.40667	4.91833	1.80589	1.29e-07	2.91e-07
MYCTH_2298555	23.794	20.991	23.06	80.413	79.179	77.621	22.615	79.071	1.80587	8.4e-42	7.58e-41
MYCTH_2294614	16.331	14.735	15.887	54.734	56.424	52.788	15.651	54.6487	1.80393	7.71e-48	8.18e-47
MYCTH_42476	0.698	0.705	0.743	2.359	2.923	2.211	0.715333	2.49767	1.80389	5.71e-12	1.7e-11
MYCTH_2310628	10.814	11.261	11.216	38.099	39.937	38.166	11.097	38.734	1.80343	1.43e-40	1.26e-39
MYCTH_51742	11.972	12.779	12.755	43.746	43.04	44.011	12.502	43.599	1.80214	3.48e-37	2.82e-36
MYCTH_2297247	6.197	8.656	5.404	22.688	23.567	24.252	6.75233	23.5023	1.79935	4.8e-23	2.42e-22
MYCTH_2301184	16.403	15.537	15.482	54.717	53.492	56.604	15.8073	54.9377	1.7972	1.63e-47	1.72e-46
MYCTH_2109594	15.173	14.568	15.829	54.801	51.825	51.744	15.19	52.79	1.79714	8.09e-32	5.53e-31
MYCTH_2297244	1.186	0.96	1.584	4.371	4.192	4.396	1.24333	4.31967	1.79671	3.95e-09	9.83e-09
MYCTH_77895	4.564	4.504	4.312	13.65	16.882	15.929	4.46	15.487	1.79594	3.72e-19	1.59e-18
MYCTH_2308395	18.702	20.556	19.057	67.611	68.339	66.519	19.4383	67.4897	1.79576	8.65e-44	8.26e-43
MYCTH_2301600	1.171	1.179	1.368	4.243	4.341	4.289	1.23933	4.291	1.79175	4.68e-10	1.24e-09
MYCTH_2312967	7.918	7.505	8.507	26.862	27.823	28.032	7.97667	27.5723	1.78936	1.61e-39	1.38e-38
MYCTH_2301597	1.86	1.297	1.562	6.376	5.002	4.929	1.573	5.43567	1.78894	3.91e-08	9.15e-08
MYCTH_2139925	3.16	1.999	4.537	10.106	10.414	12.977	3.232	11.1657	1.78857	8.72e-10	2.27e-09
MYCTH_2111617	4.654	5.358	4.805	18.497	17.722	14.952	4.939	17.057	1.78807	1.8e-15	6.48e-15
MYCTH_2300553	0.65	1.336	1.091	3.828	3.794	3.002	1.02567	3.54133	1.78773	1.13e-07	2.55e-07
MYCTH_2297208	6.251	6.545	5.8	23.08	21.715	19.399	6.19867	21.398	1.78745	1.13e-26	6.5e-26
MYCTH_2301640	15.683	15.658	15.768	54.351	54.333	53.903	15.703	54.1957	1.78714	1.31e-49	1.45e-48
MYCTH_2305546	4.839	6.901	5.944	17.491	20.127	23.373	5.89467	20.3303	1.78615	1.81e-21	8.54e-21
MYCTH_2297294	2.797	1.026	2.21	7.536	6.322	6.932	2.011	6.93	1.78494	1.03e-05	2.01e-05
MYCTH_2302851	44.022	42.917	39.139	140.911	143.36	150.188	42.026	144.82	1.7849	1.24e-60	1.74e-59
MYCTH_2299554	11.683	12.941	12.631	41.56	42.468	44.268	12.4183	42.7653	1.78397	9.76e-37	7.75e-36
MYCTH_2299887	40.799	39.647	41.045	139.25	139.787	139.315	40.497	139.451	1.78387	2.12e-48	2.28e-47
MYCTH_2140156	10.401	9.863	10.657	37.027	35.992	33.42	10.307	35.4797	1.78337	1.08e-33	7.84e-33
MYCTH_2314005	22.958	19.808	20.757	73.957	71.467	72.606	21.1743	72.6767	1.77918	2.56e-43	2.41e-42
MYCTH_2310404	17.099	17.79	15.372	57.704	58.599	56.186	16.7537	57.4963	1.77899	1.56e-36	1.23e-35
MYCTH_2143160	5.358	5.546	2.613	14.02	16.039	16.271	4.50567	15.4433	1.77717	6.62e-10	1.74e-09
MYCTH_2296565	13.573	12.97	14.742	46.524	47.08	47.832	13.7617	47.1453	1.77646	1.02e-42	9.54e-42
MYCTH_2302424	25.487	24.898	25.479	90.292	87.074	82.526	25.288	86.6307	1.77642	1.9e-40	1.66e-39
MYCTH_2310653	7.871	8.193	8.83	25.135	30.804	29.303	8.298	28.414	1.77577	1.06e-30	6.98e-30
MYCTH_2306275	13.563	13.743	13.289	47.395	47.162	44.333	13.5317	46.2967	1.77457	3.39e-41	3.03e-40
MYCTH_2078193	31.284	29.501	29.647	104.003	101.1	104.251	30.144	103.118	1.77435	1.34e-46	1.38e-45
MYCTH_2313806	87.713	83.6	88.116	292.949	296.573	297.731	86.4763	295.751	1.77401	2.49e-52	2.95e-51
MYCTH_2132093	2.278	3.248	3.213	10.023	10.588	9.27	2.913	9.96033	1.77369	2.05e-16	7.71e-16
MYCTH_114710	6.948	7.161	7.859	24.6	26.625	23.814	7.32267	25.013	1.77224	2.61e-29	1.64e-28
MYCTH_2122809	0.465	0.415	0.945	2.097	2.254	1.878	0.608333	2.07633	1.7711	4.03e-06	8.13e-06
MYCTH_2066662	0.048	0.342	0.282	0.468	0.449	1.374	0.224	0.763667	1.76944	0.0149664	0.0215971
MYCTH_2297242	1.61	0.552	0.728	4.37	3.133	2.331	0.963333	3.278	1.76671	0.000456823	0.000771939
MYCTH_72822	70.415	68.52	68.005	231.885	236.131	235.257	68.98	234.424	1.76487	1.52e-50	1.73e-49
MYCTH_2309900	9.919	9.577	6.644	30.419	28.666	29.748	8.71333	29.611	1.76484	8.28e-20	3.65e-19
MYCTH_2315304	451.654	459.238	467.186	1564.3	1559.43	1555.76	459.359	1559.83	1.7637	7.15e-50	7.96e-49
MYCTH_2116588	3.573	4.088	4.745	14.288	12.446	15.368	4.13533	14.034	1.76285	2.28e-18	9.39e-18
MYCTH_2307872	0.566	1.514	0.856	3.742	2.972	3.248	0.978667	3.32067	1.76258	0.000272219	0.00047089
MYCTH_2314947	145.533	142.239	149.949	494.587	493.897	496.597	145.907	495.027	1.76246	2.38e-50	2.68e-49
MYCTH_2302323	5.023	6.054	5.463	17.927	18.741	19.426	5.51333	18.698	1.76189	7.25e-26	4.05e-25
MYCTH_2310937	13.718	11.296	14.104	39.877	47.077	45.684	13.0393	44.2127	1.76159	9.75e-38	8.02e-37
MYCTH_2144279	4.919	3.84	3.528	14.265	14.538	12.844	4.09567	13.8823	1.76108	8.44e-26	4.71e-25
MYCTH_2301694	5.038	5.464	7.34	20.194	20.025	20.242	5.94733	20.1537	1.76073	3.46e-19	1.48e-18
MYCTH_2303215	10.798	11.004	11.744	35.729	40.94	36.977	11.182	37.882	1.76033	1.88e-37	1.53e-36
MYCTH_2135800	185.227	189.644	198.099	637.93	654.319	648.196	190.99	646.815	1.75986	3.92e-48	4.18e-47
MYCTH_2296956	16.418	15.161	15.265	52.638	53.485	52.313	15.6147	52.812	1.75796	3.39e-50	3.8e-49
MYCTH_2132220	1.143	0.705	0.074	2.971	1.236	2.286	0.640667	2.16433	1.75628	0.0271276	0.0378982
MYCTH_2311778	0.866	0.686	1.01	3.215	3.02	2.414	0.854	2.883	1.75526	3.06e-07	6.68e-07
MYCTH_2294852	14.367	15.641	13.337	48.495	48.293	49.499	14.4483	48.7623	1.75486	1.19e-39	1.02e-38
MYCTH_2295037	9.08	9.516	8.604	30.368	31.708	29.671	9.06667	30.5823	1.75405	2.25e-46	2.3e-45
MYCTH_2300604	66.964	63.574	62.468	218.36	214.1	218.01	64.3353	216.823	1.75284	4.72e-51	5.42e-50
MYCTH_2068755	0.734	1.252	1.18	3.957	2.813	3.893	1.05533	3.55433	1.75188	1.84e-09	4.68e-09
MYCTH_2308208	14.629	15.974	13.06	48.003	48.42	50.39	14.5543	48.9377	1.7495	6.25e-35	4.71e-34
MYCTH_2076744	56.272	56.951	58.129	192.589	189.75	193.77	57.1173	192.036	1.74938	4.41e-47	4.58e-46
MYCTH_2084007	64.188	67.701	72.259	224.935	231.344	229.748	68.0493	228.676	1.74865	1.05e-42	9.79e-42
MYCTH_2311755	22.673	23.479	20.833	77.665	71.514	75.638	22.3283	74.939	1.74684	1.73e-39	1.48e-38
MYCTH_78090	0.301	0.447	0.295	1.28	1.456	0.764	0.347667	1.16667	1.74662	0.000955387	0.0015664
MYCTH_2297871	0.379	0.563	0.583	2.277	1.362	1.472	0.508333	1.70367	1.7448	0.000452406	0.000764772
MYCTH_2308872	7.798	7.883	6.548	26.321	23.104	25.068	7.40967	24.831	1.74466	2.19e-28	1.34e-27
MYCTH_2113078	0.259	0.578	0.435	1.704	1.215	1.337	0.424	1.41867	1.7424	0.00133428	0.00215496
MYCTH_2022424	2.623	3.068	2.685	8.68	9.219	10.068	2.792	9.32233	1.73939	3.36e-12	1.01e-11
MYCTH_2306662	6.099	6.584	7.031	22.96	21.872	20.989	6.57133	21.9403	1.73933	1.62e-26	9.26e-26
MYCTH_109897	18.494	16.879	17.133	59.233	59.566	56.406	17.502	58.4017	1.73849	1.83e-37	1.49e-36
MYCTH_2315050	74.884	76.821	80.08	257.457	250.445	265.472	77.2617	257.791	1.73838	1.13e-41	1.02e-40
MYCTH_2305406	19.755	19.278	18.208	65.223	63.044	62.583	19.0803	63.6167	1.73732	5.94e-45	5.81e-44
MYCTH_74446	4.778	3.505	4.445	14.492	15.95	11.994	4.24267	14.1453	1.73728	4.47e-22	2.16e-21
MYCTH_2306486	15.17	15.354	15.2	50.129	51.546	50.742	15.2413	50.8057	1.737	1.37e-42	1.26e-41
MYCTH_2113446	2.838	0.752	1.159	4.205	5.535	6.051	1.583	5.26367	1.73341	7.5e-07	1.59e-06
MYCTH_2116084	0.904	0.761	0.633	2.338	2.871	2.431	0.766	2.54667	1.73319	7.73e-07	1.64e-06
MYCTH_2308623	4.416	5.552	5.265	16.73	17.294	16.613	5.07767	16.879	1.73299	3.08e-24	1.62e-23
MYCTH_2304921	69.608	70.553	68.807	231.957	231.457	230.915	69.656	231.443	1.73234	1.62e-50	1.83e-49
MYCTH_55132	0.149	0.106	0.059	0.523	0.243	0.277	0.104667	0.347667	1.7319	0.000160837	0.000283706
MYCTH_2310453	19.252	19.31	19.287	60.857	70.379	60.714	19.283	63.9833	1.73037	3.38e-40	2.93e-39
MYCTH_2309706	2.083	3.111	2.648	7.188	9.129	9.691	2.614	8.66933	1.72966	1.27e-13	4.15e-13
MYCTH_2314931	28.364	30.593	25.84	91.492	90.979	98.702	28.2657	93.7243	1.72937	5.76e-43	5.39e-42
MYCTH_2310768	66.33	73.935	76.887	244.864	232.911	241.709	72.384	239.828	1.72826	2.13e-32	1.49e-31
MYCTH_2314437	192.585	183.693	188.98	612.283	629.806	629.964	188.419	624.018	1.72764	1.04e-53	1.26e-52
MYCTH_2052693	1.617	2.214	1.954	7.195	5.876	6.08	1.92833	6.38367	1.72703	6.11e-13	1.93e-12
MYCTH_2304626	5.321	5.56	4.738	16.933	17.241	17.499	5.20633	17.2243	1.72611	1.36e-35	1.05e-34
MYCTH_2296679	21.856	23.005	23.774	74.947	74.02	77.963	22.8783	75.6433	1.72523	2.96e-39	2.52e-38
MYCTH_2121768	3.698	3.536	2.348	10.363	11.918	9.379	3.194	10.5533	1.72426	4.32e-18	1.76e-17
MYCTH_2294192	13.137	9.138	8.97	32.086	35.838	35.237	10.415	34.387	1.7232	2.17e-24	1.15e-23
MYCTH_59853	10.415	14.654	12.874	42.89	38.609	43.696	12.6477	41.7317	1.72227	1.66e-23	8.53e-23
MYCTH_2310317	1.764	0.752	1.739	5.184	3.523	5.295	1.41833	4.66733	1.7184	1.92e-06	3.96e-06
MYCTH_2300706	6.53	8.245	5.884	25.646	19.063	23.235	6.88633	22.648	1.71758	2.21e-17	8.71e-17
MYCTH_2298040	9.667	10.212	11.127	33.865	34.071	34.029	10.3353	33.9883	1.71745	2.45e-33	1.76e-32
MYCTH_2298329	26.2	25.275	24.811	82.055	85.554	82.957	25.4287	83.522	1.7157	3.51e-42	3.21e-41
MYCTH_2050660	120.217	127.749	120.256	413.076	401.882	394.212	122.741	403.057	1.71537	3.08e-43	2.89e-42
MYCTH_2299021	5.751	6.004	6.141	18.634	18.404	21.729	5.96533	19.589	1.71537	5.27e-19	2.23e-18
MYCTH_2309751	2.98	2.025	2.502	7.699	7.621	9.327	2.50233	8.21567	1.7151	8.16e-15	2.86e-14
MYCTH_2312626	106.044	108.451	114.828	355.809	362.123	362.815	109.774	360.249	1.71445	4.54e-45	4.45e-44
MYCTH_104726	0.722	0.786	0.921	2.731	2.456	2.781	0.809667	2.656	1.71386	3.23e-10	8.68e-10
MYCTH_98955	16.067	17.326	18.071	56.999	57.292	54.358	17.1547	56.2163	1.71239	1.58e-36	1.25e-35
MYCTH_2308377	90.291	95.146	94.342	306.524	305.226	303.949	93.2597	305.233	1.71059	1.82e-45	1.81e-44
MYCTH_68164	2.803	2.999	2.552	8.971	9.497	8.867	2.78467	9.11167	1.71021	5.91e-42	5.36e-41
MYCTH_2141686	8.945	8.285	8.867	26.951	29.623	28.807	8.699	28.4603	1.71003	4.63e-38	3.83e-37
MYCTH_2314749	57.572	55.081	61.128	183.724	191.131	193.274	57.927	189.376	1.70895	2.72e-46	2.76e-45
MYCTH_2309634	5.067	5.475	5.246	16.942	17.467	17.205	5.26267	17.2047	1.70893	3.17e-36	2.47e-35
MYCTH_2301094	13.11	11.375	10.823	39.981	37.492	37.82	11.7693	38.431	1.70724	1.68e-39	1.43e-38
MYCTH_89976	0.27	0.08	0.189	0.574	0.421	0.765	0.179667	0.586667	1.70722	0.0120312	0.0175609
MYCTH_2019108	3.379	3.553	3.745	9.541	13.554	11.753	3.559	11.616	1.70657	1.16e-15	4.23e-15
MYCTH_2114377	2.812	1.815	2.524	8.52	6.907	7.911	2.38367	7.77933	1.70646	1e-08	2.44e-08
MYCTH_2311577	41.634	41.77	39.763	132.484	134.48	134.828	41.0557	133.931	1.70583	2.37e-48	2.53e-47
MYCTH_2312844	18.218	14.223	17.013	58.45	53.48	49.39	16.4847	53.7733	1.70577	4.86e-27	2.83e-26
MYCTH_2312349	0.538	0.16	0.351	0.629	1.233	1.554	0.349667	1.13867	1.70329	0.00437194	0.00668762
MYCTH_2112958	15.604	17.007	15.692	51.952	53.098	52.215	16.101	52.4217	1.70301	4.48e-29	2.79e-28
MYCTH_2314274	407.606	395.441	445.409	1345.42	1282.52	1435.27	416.152	1354.4	1.70247	3.2e-40	2.78e-39
MYCTH_2297386	14.706	15.849	18.237	52.973	48.961	56.643	16.264	52.859	1.70047	1.05e-24	5.63e-24
MYCTH_2312689	16.227	16.149	15.445	48.057	53.84	53.389	15.9403	51.762	1.69921	4.68e-42	4.26e-41
MYCTH_2308798	452.151	483.243	506.103	1551.33	1566.49	1562.46	480.499	1560.09	1.69903	6.78e-42	6.13e-41
MYCTH_2112679	0.897	1.116	0.894	2.664	3.032	3.742	0.969	3.146	1.69895	1.26e-13	4.13e-13
MYCTH_2309273	65.445	67.006	59.663	206.212	208.182	209.124	64.038	207.839	1.69847	4.98e-49	5.43e-48
MYCTH_2300351	5.552	5.285	5.033	16.978	17.837	16.684	5.29	17.1663	1.69824	7.18e-37	5.76e-36
MYCTH_2309963	28.887	29.217	28.009	91.578	93.326	94.525	28.7043	93.143	1.69818	4.28e-45	4.2e-44
MYCTH_2089163	40.785	42.58	43.499	139.595	133.947	137.956	42.288	137.166	1.6976	3.29e-39	2.78e-38
MYCTH_2303945	15.23	15.685	14.843	48.717	50.718	48.984	15.2527	49.473	1.69758	8.8e-41	7.76e-40
MYCTH_2071684	0.222	0.252	0.169	0.636	0.472	0.976	0.214333	0.694667	1.69646	0.00013001	0.000231425
MYCTH_2135745	0.578	0.644	1.335	3.257	2.168	2.851	0.852333	2.75867	1.69448	0.0037279	0.00574758
MYCTH_2300052	8.921	8.988	9.392	28.498	29.446	30.252	9.10033	29.3987	1.69176	2.17e-27	1.28e-26
MYCTH_2294406	7.105	7.334	6.911	22.496	21.75	24.699	7.11667	22.9817	1.69121	1.45e-26	8.29e-26
MYCTH_2300138	14.629	14.585	14.728	47.696	47.054	47.148	14.6473	47.2993	1.69118	3.71e-41	3.31e-40
MYCTH_2303275	3.303	2.26	2.69	9.571	8.036	9.032	2.751	8.87967	1.69055	6.27e-18	2.53e-17
MYCTH_2296852	16.939	15.561	16.428	51.789	52.19	53.941	16.3093	52.64	1.69046	8.76e-46	8.79e-45
MYCTH_2117720	10.348	7.816	8.028	30.889	26.878	26.731	8.73067	28.166	1.68979	3.13e-20	1.4e-19
MYCTH_2295773	6.658	5.463	7.315	22.29	19.572	20.798	6.47867	20.8867	1.68881	2.41e-24	1.28e-23
MYCTH_2306872	6.739	6.654	6.785	21.509	19.307	24.131	6.726	21.649	1.68648	2.62e-26	1.49e-25
MYCTH_2310822	5.628	5.126	4.986	17.558	17.449	15.637	5.24667	16.8813	1.68596	3.03e-20	1.36e-19
MYCTH_2309226	2.646	0.536	2.828	7.678	5.185	6.469	2.00333	6.444	1.68555	0.00619995	0.00932119
MYCTH_2312334	16.014	13.942	13.893	49.457	45.078	46.434	14.6163	46.9897	1.68476	2.19e-32	1.53e-31
MYCTH_2076503	66.75	66.984	64.409	215.522	210.839	210.187	66.0477	212.183	1.68373	3.75e-45	3.69e-44
MYCTH_2294547	58.579	58.703	59.472	190.401	185.057	192.034	58.918	189.164	1.68286	2.38e-42	2.19e-41
MYCTH_2308129	53.359	51.654	51.063	165.417	168.373	167.06	52.0253	166.95	1.68213	1.01e-48	1.1e-47
MYCTH_2125728	1.311	2.103	1.101	4.79	4.832	4.857	1.505	4.82633	1.68116	1.48e-06	3.08e-06
MYCTH_2115868	7.5	8.328	7.951	22.809	23.279	30.093	7.92633	25.3937	1.67974	2.6e-16	9.74e-16
MYCTH_2110987	0.617	1.833	1.468	4.247	4.433	3.871	1.306	4.18367	1.67961	7.26e-05	0.000132093
MYCTH_2296804	13.627	14.133	12.939	43.689	43.295	43.151	13.5663	43.3783	1.67694	9.61e-40	8.25e-39
MYCTH_2305125	0.751	1.941	1.577	4.004	5.067	4.578	1.423	4.54967	1.67683	2.81e-06	5.74e-06
MYCTH_2054500	8.737	8.121	8.193	26.53	28.185	25.325	8.35033	26.68	1.67585	1.09e-28	6.74e-28
MYCTH_2307660	4.182	3.066	2.436	10.232	10.367	10.34	3.228	10.313	1.67575	4.84e-14	1.62e-13
MYCTH_2296133	4.096	4.446	5.065	14.932	15.424	13.085	4.53567	14.4803	1.67471	5.07e-15	1.79e-14
MYCTH_2298894	14.165	13.468	12.444	41.73	43.32	42.87	13.359	42.64	1.6744	1.38e-47	1.46e-46
MYCTH_2313303	59.892	57.834	54.653	181.936	186.486	180.424	57.4597	182.949	1.67082	9.44e-51	1.08e-49
MYCTH_2305804	7.652	7.802	7.711	23.539	24.958	25.245	7.72167	24.5807	1.67054	3.12e-26	1.77e-25
MYCTH_2295355	18.654	20.71	20.055	56.28	72.271	60.55	19.8063	63.0337	1.67016	5.1e-33	3.63e-32
MYCTH_2296708	10.109	7.983	6.64	24.918	27.11	26.559	8.244	26.1957	1.66791	1.6e-29	1.02e-28
MYCTH_2312731	37.061	35.336	33.136	111.478	112.491	111.301	35.1777	111.757	1.66763	5.15e-49	5.61e-48
MYCTH_2064609	18.721	17.963	18.384	62.361	54.266	58.267	18.356	58.298	1.66719	5.81e-28	3.5e-27
MYCTH_2304806	10.323	10.245	10.359	33.008	32.257	32.909	10.309	32.7247	1.66647	4.1e-39	3.47e-38
MYCTH_2058820	1.71	2.246	2.192	6.895	6.243	6.375	2.04933	6.50433	1.66625	3.35e-12	1.01e-11
MYCTH_2295852	16.958	17.456	16.263	53.973	52.115	54.698	16.8923	53.5953	1.66574	2.99e-42	2.73e-41
MYCTH_2313446	39.573	38.171	34.058	117.606	119.006	118.03	37.2673	118.214	1.66542	9.75e-47	1.01e-45
MYCTH_2305635	0.518	1.038	0.435	0.875	2.183	3.248	0.663667	2.102	1.66323	0.0131979	0.0191745
MYCTH_2303724	20.471	20.761	19.637	68.765	60.869	63.073	20.2897	64.2357	1.66263	2.25e-34	1.66e-33
MYCTH_2314496	13.433	14.109	13.094	43.295	37.47	47.668	13.5453	42.811	1.66019	2.72e-24	1.44e-23
MYCTH_2311488	5.396	6.508	5.928	18.341	21.445	16.548	5.944	18.778	1.65954	4.94e-23	2.49e-22
MYCTH_2307881	7.658	6.746	5.396	20.427	21.12	20.99	6.6	20.8457	1.65921	3.76e-19	1.6e-18
MYCTH_2312987	1.367	1.309	1.701	4.945	4.557	4.313	1.459	4.605	1.65822	3.78e-09	9.43e-09
MYCTH_2315462	16.741	14.079	16.534	49.228	50.939	49.252	15.7847	49.8063	1.65781	2.69e-25	1.48e-24
MYCTH_2310659	12.495	9.872	12.192	37.537	35.643	35.852	11.5197	36.344	1.65762	2.4e-31	1.61e-30
MYCTH_2304677	98.147	102.83	110.973	331.025	330.876	321.29	103.983	327.73	1.65616	3.98e-37	3.22e-36
MYCTH_112411	42.354	41.653	44.286	135.918	134.062	134.357	42.7643	134.779	1.65612	7.8e-41	6.91e-40
MYCTH_2306257	11.537	12.042	10.809	36.623	35.833	35.672	11.4627	36.0427	1.65276	2.13e-39	1.81e-38
MYCTH_2297358	15.462	15.83	14.166	47.602	46.112	49.147	15.1527	47.6203	1.65201	7.93e-24	4.12e-23
MYCTH_2310664	18.366	18.574	18.136	56.757	58.282	57.895	18.3587	57.6447	1.65073	1.07e-42	9.96e-42
MYCTH_40869	24.92	26.811	27.338	78.993	79.118	90.068	26.3563	82.7263	1.6502	1.85e-34	1.37e-33
MYCTH_2312859	0.722	1.358	0.674	2.049	2.782	3.812	0.918	2.881	1.65	0.000178664	0.000313889
MYCTH_2304487	13.167	10.659	9.031	34.194	34.289	34.51	10.9523	34.331	1.64827	6.5e-23	3.25e-22
MYCTH_2312817	4.259	5.086	5.466	15.733	15.067	15.624	4.937	15.4747	1.6482	6.65e-22	3.18e-21
MYCTH_2307647	3.33	2.998	2.797	9.697	9.236	9.657	3.04167	9.53	1.64761	1.7e-20	7.69e-20
MYCTH_2313432	150.034	146.989	151.735	470.066	478.378	456.486	149.586	468.31	1.64649	3.44e-45	3.4e-44
MYCTH_2310117	11.096	12.317	11.662	35.28	35.373	39.136	11.6917	36.5963	1.64622	2.84e-27	1.67e-26
MYCTH_49020	15.43	13.198	18.99	51.812	46.626	50.56	15.8727	49.666	1.64571	1.49e-20	6.78e-20
MYCTH_2299964	0.243	0.325	0.562	0.822	0.969	1.744	0.376667	1.17833	1.64539	0.00585122	0.00881657
MYCTH_2302957	0.817	1.538	1.297	2.524	4.256	4.641	1.21733	3.807	1.64493	6.54e-05	0.000119579
MYCTH_2313072	22.803	19.992	20.344	66.924	65.044	65.318	21.0463	65.762	1.64369	1.41e-35	1.08e-34
MYCTH_2304324	3.867	4.101	3.91	12.945	11.459	12.694	3.95933	12.366	1.64305	4.16e-23	2.11e-22
MYCTH_2304021	37.319	40.959	42.015	124.745	127.826	123.077	40.0977	125.216	1.64283	7.38e-36	5.71e-35
MYCTH_104665	0.553	0.739	1.083	2.698	2.072	2.642	0.791667	2.47067	1.64194	0.000766654	0.00126931
MYCTH_2302856	1.274	2.032	2.028	5.742	4.4	6.494	1.778	5.54533	1.64102	1.37e-07	3.08e-07
MYCTH_2299840	1.855	1.575	1.224	4.678	5.341	4.475	1.55133	4.83133	1.63891	4.49e-11	1.27e-10
MYCTH_89563	16.882	18.789	18.692	53.807	61.403	54.064	18.121	56.4247	1.63866	3.13e-29	1.96e-28
MYCTH_2306613	0.414	0.442	0.278	0.932	1.783	0.816	0.378	1.177	1.63866	0.0126841	0.0184737
MYCTH_2131574	215.81	220.629	223.672	685.057	668.627	701.052	220.037	684.912	1.63817	9.01e-43	8.39e-42
MYCTH_2306516	33	33.281	33.941	109.437	101.476	100.909	33.4073	103.941	1.63752	1.47e-33	1.06e-32
MYCTH_2306215	1.781	1.763	1.44	5.35	5.007	5.144	1.66133	5.167	1.63699	1.14e-08	2.75e-08
MYCTH_2300583	9.279	9.221	9.727	28.852	29	29.923	9.409	29.2583	1.63673	2.44e-32	1.7e-31
MYCTH_2296130	5.58	6.713	6.121	18.438	20.102	18.696	6.138	19.0787	1.63612	2.48e-26	1.41e-25
MYCTH_2308617	1.549	0.992	1.382	4.109	4.039	4.037	1.30767	4.06167	1.63508	6.97e-09	1.71e-08
MYCTH_2296861	4.982	6.248	5.258	16.722	19.382	15.1	5.496	17.068	1.63484	7.54e-21	3.47e-20
MYCTH_2311169	25.651	20.79	22.478	73.217	68.204	72.403	22.973	71.2747	1.63345	4.63e-30	2.99e-29
MYCTH_117209	17.904	17.576	16.786	56.433	51.894	53.709	17.422	54.012	1.63237	1.22e-31	8.31e-31
MYCTH_2296269	81.146	81.839	78.618	250.326	246.626	251.848	80.5343	249.6	1.63194	3.53e-44	3.41e-43
MYCTH_2301025	7.838	10.508	9.673	28.305	27.531	30.977	9.33967	28.9377	1.63151	1.97e-20	8.92e-20
MYCTH_2297813	15.045	14.962	15.064	47.093	44.742	47.756	15.0237	46.5303	1.63093	1.47e-39	1.26e-38
MYCTH_2311122	21.726	23.112	21.596	70.578	67.173	67.373	22.1447	68.3747	1.6265	5.98e-35	4.51e-34
MYCTH_2116318	1.548	2.33	2.913	8.015	7.302	5.645	2.26367	6.98733	1.62608	6.89e-09	1.69e-08
MYCTH_2296042	4.336	3.228	4.024	11.463	12.193	12.104	3.86267	11.92	1.62572	8.94e-33	6.32e-32
MYCTH_2135496	15.039	13.448	16.023	45.446	46.504	45.353	14.8367	45.7677	1.62516	1.66e-30	1.09e-29
MYCTH_2301845	1.463	1.185	0.67	4.495	2.992	2.743	1.106	3.41	1.62442	0.000840568	0.00138462
MYCTH_2301656	3.643	2.705	3.059	9.575	9.317	10.069	3.13567	9.65367	1.6223	4.13e-12	1.24e-11
MYCTH_94826	1.949	1.232	1.935	5.35	5.182	5.211	1.70533	5.24767	1.62162	3.95e-12	1.18e-11
MYCTH_2295506	2.603	2.043	2.545	7.557	7.428	7.14	2.397	7.375	1.62141	3.83e-15	1.36e-14
MYCTH_2035701	0.601	0.893	0.842	2.409	2.442	2.336	0.778667	2.39567	1.62135	0.0187966	0.0268457
MYCTH_2302065	40.704	39.468	36.129	116.465	116.326	125.004	38.767	119.265	1.62127	1.22e-43	1.16e-42
MYCTH_2309051	2.994	2.816	3.133	8.493	9.842	9.159	2.981	9.16467	1.62029	1.22e-24	6.53e-24
MYCTH_2304629	15.041	13.457	13.153	44.961	42.985	40	13.8837	42.6487	1.61911	3.48e-34	2.55e-33
MYCTH_2308968	11.546	10.638	11.663	35.271	33.823	34.852	11.2823	34.6487	1.61873	2.11e-27	1.25e-26
MYCTH_2297405	0.183	1.139	1.38	3.428	2.738	2.128	0.900667	2.76467	1.61804	0.0162138	0.0233088
MYCTH_2313931	80.896	76.335	82.112	249.515	241.906	243.216	79.781	244.879	1.61795	4.84e-40	4.18e-39
MYCTH_2294840	192.222	198.206	193.897	594.18	593.818	605.174	194.775	597.724	1.61767	8.45e-44	8.09e-43
MYCTH_2295034	9.831	9.233	9.84	27.543	31.24	29.911	9.63467	29.5647	1.61757	1.71e-36	1.35e-35
MYCTH_105157	26.401	24.945	25.697	79.281	79.124	77.718	25.681	78.7077	1.6158	2.96e-39	2.52e-38
MYCTH_2299497	6.924	5.63	6.642	18.275	19.231	21.317	6.39867	19.6077	1.61557	1.46e-31	9.89e-31
MYCTH_2294100	11.778	9.284	10.25	33.834	31.186	30.84	10.4373	31.9533	1.61421	2.67e-28	1.62e-27
MYCTH_2306154	2.816	2.282	2.15	7.403	7.319	7.46	2.416	7.394	1.61373	5.99e-07	1.28e-06
MYCTH_2301163	20.102	22.394	19.916	63.288	65.592	61.995	20.804	63.625	1.61273	1.99e-35	1.52e-34
MYCTH_2304036	4.894	3.89	2.888	11.176	11.592	12.926	3.89067	11.898	1.61263	7.45e-15	2.61e-14
MYCTH_2304387	5.486	5.064	4.196	13.905	14.645	16.467	4.91533	15.0057	1.61015	1.1e-21	5.24e-21
MYCTH_112612	69.779	73.037	69.978	218.112	218.495	212.782	70.9313	216.463	1.60963	3.79e-40	3.29e-39
MYCTH_2305460	1.628	1.734	1.734	4.802	5.583	5.162	1.69867	5.18233	1.6092	2.49e-12	7.54e-12
MYCTH_2020046	0.871	0.836	1.351	2.969	3.956	2.403	1.01933	3.10933	1.60898	3.18e-05	5.95e-05
MYCTH_2309752	18.598	18.986	19.197	60.47	55.645	57.045	18.927	57.72	1.60863	2.27e-32	1.58e-31
MYCTH_2312248	17.586	17.842	19.506	55.82	54.943	56.668	18.3113	55.8103	1.6078	5.42e-30	3.5e-29
MYCTH_12171	4.546	4.368	4.81	14.411	12.949	14.451	4.57467	13.937	1.60718	1.47e-16	5.57e-16
MYCTH_2301089	21.963	22.661	21.082	63.893	69.502	66.37	21.902	66.5883	1.60421	3.91e-46	3.96e-45
MYCTH_2309554	4.788	4.748	3.96	15.112	12.382	13.521	4.49867	13.6717	1.60362	1.52e-19	6.61e-19
MYCTH_2306650	63.567	69.156	67.535	202.496	203.565	202.23	66.7527	202.764	1.6029	3.31e-36	2.58e-35
MYCTH_2303280	7.056	6.91	6.84	21.327	19.881	21.984	6.93533	21.064	1.60274	1.04e-24	5.58e-24
MYCTH_2300990	8.799	9.273	8.812	26.715	27.175	27.748	8.96133	27.2127	1.60249	2.44e-35	1.86e-34
MYCTH_64299	3.566	3.388	3.823	11.947	10.38	10.391	3.59233	10.906	1.60213	1.85e-15	6.68e-15
MYCTH_2121350	2.834	1.684	3.173	6.563	11.068	5.717	2.56367	7.78267	1.60206	0.000396996	0.000675796
MYCTH_2296504	12.111	12.143	12.176	36.164	36.947	37.48	12.1433	36.8637	1.60204	2.61e-29	1.64e-28
MYCTH_2306666	6.317	5.959	7.861	19.496	19.836	21.784	6.71233	20.372	1.6017	8.75e-21	4.02e-20
MYCTH_2308157	80.3	77.88	75.256	239.503	234.45	233.539	77.812	235.831	1.59969	2.86e-43	2.69e-42
MYCTH_108836	2.229	2.848	2.715	7.562	8.149	7.894	2.59733	7.86833	1.59903	1.54e-15	5.55e-15
MYCTH_2310525	19.606	18.623	21.101	58.2	60.35	61.148	19.7767	59.8993	1.59874	4.55e-33	3.24e-32
MYCTH_2312762	29.17	29.146	28.534	87.846	87.349	87.832	28.95	87.6757	1.59861	1.29e-42	1.19e-41
MYCTH_2309056	1.192	0.579	1.046	2.848	3.351	2.331	0.939	2.84333	1.59839	7.24e-06	1.42e-05
MYCTH_2298934	18.276	16.605	18.737	53.952	55.133	53.196	17.8727	54.0937	1.5977	3.29e-34	2.42e-33
MYCTH_2298928	5.057	1.786	2.164	9.387	9.569	8.297	3.00233	9.08433	1.5973	7.56e-08	1.73e-07
MYCTH_2304570	70.221	72.063	71.997	210.846	216.966	220.433	71.427	216.082	1.59704	2.46e-42	2.26e-41
MYCTH_2306989	6.058	5.003	6.24	18.38	15.519	18.428	5.767	17.4423	1.5967	6.78e-20	3e-19
MYCTH_2311897	9.95	9.704	8.835	28.935	26.785	30.275	9.49633	28.665	1.59385	2.38e-30	1.55e-29
MYCTH_2312809	65.978	61.114	64.984	185.091	200.182	194.437	64.0253	193.237	1.59365	1.05e-43	1e-42
MYCTH_2295876	4.278	4.159	4.853	14.437	14.737	10.908	4.43	13.3607	1.59261	1.48e-14	5.12e-14
MYCTH_2107631	1.07	1.739	0.634	4.443	2.773	3.16	1.14767	3.45867	1.59151	2.54e-05	4.79e-05
MYCTH_2118236	10.914	10.835	10.132	30.711	34.269	31.086	10.627	32.022	1.59133	3.03e-32	2.1e-31
MYCTH_2311774	149.718	154.004	150.585	448.669	457.378	462.633	151.436	456.227	1.59105	8.38e-44	8.02e-43
MYCTH_2304956	17.693	17.156	17.209	50.625	52.371	53.735	17.3527	52.2437	1.5901	2.75e-42	2.52e-41
MYCTH_2308894	5.922	6.069	5.047	17.188	16.261	17.837	5.67933	17.0953	1.58981	1.43e-26	8.22e-26
MYCTH_2301118	4.406	4.503	4.194	13.657	12.005	13.774	4.36767	13.1453	1.58962	3.07e-22	1.49e-21
MYCTH_37094	7.602	6.833	6.154	20.539	21.21	20.143	6.863	20.6307	1.58788	5.1e-38	4.21e-37
MYCTH_2304617	69.969	70.148	73.948	213.912	214.118	214.8	71.355	214.277	1.58639	8.61e-39	7.24e-38
MYCTH_2300167	0.582	0.63	0.663	2.311	1.598	1.715	0.625	1.87467	1.58471	2.75e-05	5.17e-05
MYCTH_2086520	148.366	146.574	147.59	445.062	436.403	443.135	147.51	441.533	1.58171	8.07e-42	7.29e-41
MYCTH_2303108	2.347	2.647	2.695	7.015	7.497	8.502	2.563	7.67133	1.58164	2.72e-13	8.75e-13
MYCTH_2300339	14.849	13.456	15.352	44.607	42.57	43.459	14.5523	43.5453	1.58127	1.64e-26	9.4e-26
MYCTH_2295275	30.424	31.316	32.928	94.339	94.698	94.174	31.556	94.4037	1.58093	1.11e-35	8.56e-35
MYCTH_2062214	4.854	5.908	6.619	17.562	17.759	16.612	5.79367	17.311	1.57914	4.45e-17	1.73e-16
MYCTH_2312186	7.727	9.077	7.005	24.399	24.689	21.962	7.93633	23.6833	1.57733	2.43e-17	9.54e-17
MYCTH_115198	18.432	18.357	16.406	53.425	51.508	53.76	17.7317	52.8977	1.57688	2.96e-34	2.18e-33
MYCTH_2144295	0.739	0.709	1.504	3.566	2.532	2.702	0.984	2.93333	1.57581	0.000533184	0.00089545
MYCTH_2079898	16.903	15.815	15.92	49.868	49.304	45.791	16.2127	48.321	1.57553	2.41e-30	1.57e-29
MYCTH_2296812	3.603	4.274	4.028	11.187	11.345	12.922	3.96833	11.818	1.57438	1.57e-22	7.71e-22
MYCTH_2300653	5.286	5.817	4.17	16.391	14.263	14.827	5.091	15.1603	1.57428	7.33e-19	3.09e-18
MYCTH_2298970	3.126	2.54	3.114	8.148	8.79	9.204	2.92667	8.714	1.57408	2.08e-19	9e-19
MYCTH_2122496	6.172	5.787	7.343	18.156	19.284	20.001	6.434	19.147	1.57333	2.35e-18	9.67e-18
MYCTH_101762	5.648	6.292	6.365	18.752	16.994	18.72	6.10167	18.1553	1.57312	5.21e-16	1.92e-15
MYCTH_2299350	3.396	3.72	4.07	11.583	10.875	10.814	3.72867	11.0907	1.57261	1.37e-17	5.44e-17
MYCTH_2095260	90.398	87.821	90.959	266.008	268.616	265.495	89.726	266.706	1.57165	5.06e-41	4.5e-40
MYCTH_2311028	11.288	6.922	6.001	24.266	22.228	25.439	8.07033	23.9777	1.57099	1.22e-14	4.24e-14
MYCTH_2312075	8.519	8.102	7.008	23.565	24.106	22.511	7.87633	23.394	1.57054	1.69e-38	1.41e-37
MYCTH_2294067	6.223	6.683	5.226	18.873	17.422	17.523	6.044	17.9393	1.56955	8.3e-16	3.03e-15
MYCTH_86355	14.769	14.7	13.341	40.975	43.763	42.269	14.27	42.3357	1.56889	9.6e-34	6.99e-33
MYCTH_2306135	3.167	3.659	3.58	9.956	10.959	9.956	3.46867	10.2903	1.56884	1.01e-17	4.04e-17
MYCTH_2125251	1.205	1.288	1.416	3.167	5.081	3.348	1.303	3.86533	1.56876	0.000333066	0.000570515
MYCTH_2124155	7.377	6.356	6.815	20.746	19.822	20.356	6.84933	20.308	1.56801	1.69e-17	6.7e-17
MYCTH_2306586	14.76	16.741	14.702	42.371	48.148	46.455	15.401	45.658	1.56784	2.34e-30	1.52e-29
MYCTH_2299369	1.793	1.989	2.71	6.164	5.042	8.037	2.164	6.41433	1.5676	6.39e-10	1.68e-09
MYCTH_2298035	5.69	4.899	4.212	15.573	13.92	14.353	4.93367	14.6153	1.56675	1.29e-12	3.99e-12
MYCTH_2312685	24.507	27.418	25.676	77.494	78.578	73.748	25.867	76.6067	1.56636	1.07e-31	7.28e-31
MYCTH_2312519	46.402	50.339	51.422	140.897	144.059	153.179	49.3877	146.045	1.56419	6.15e-33	4.36e-32
MYCTH_2310790	1.022	1.293	0.609	2.525	2.719	3.398	0.974667	2.88067	1.56342	6.19e-08	1.43e-07
MYCTH_2309471	11.423	11.509	14.21	34.57	38.629	36.567	12.3807	36.5887	1.56331	1.21e-25	6.72e-25
MYCTH_2312526	15.6	17.566	15.459	48.162	47.459	48.066	16.2083	47.8957	1.56316	8.53e-35	6.4e-34
MYCTH_2306523	5.802	10.45	11.573	27.598	27.418	27.201	9.275	27.4057	1.56306	6.06e-06	1.2e-05
MYCTH_2295020	7.855	7.775	7.478	23.731	22.423	22.039	7.70267	22.731	1.56123	2.37e-27	1.4e-26
MYCTH_2308996	1.207	1.131	1.326	3.44	4.235	3.136	1.22133	3.60367	1.56101	2.64e-10	7.14e-10
MYCTH_2307431	7.084	5.717	5.621	19.52	19.133	15.701	6.14067	18.118	1.56096	2.7e-18	1.11e-17
MYCTH_2304699	24.399	24.137	22.647	70.723	69.26	70.015	23.7277	69.9993	1.56077	1.74e-36	1.37e-35
MYCTH_2312622	18.948	18.8	18.282	59.777	52.531	52.94	18.6767	55.0827	1.56036	8.66e-26	4.82e-25
MYCTH_2302641	3.119	3.664	3.364	9.902	10.032	9.946	3.38233	9.96	1.55813	5.24e-18	2.12e-17
MYCTH_2312952	2.162	2.297	2.214	6.251	5.497	7.887	2.22433	6.545	1.55702	3.46e-14	1.17e-13
MYCTH_2297055	7.884	5.412	7.297	20.107	19.904	20.573	6.86433	20.1947	1.55678	2.67e-23	1.36e-22
MYCTH_2294310	11.546	13.643	12.763	36.152	36.544	38.956	12.6507	37.2173	1.55676	3.6e-28	2.18e-27
MYCTH_2311896	15.356	16.246	15.332	44.596	46.311	47.169	15.6447	46.0253	1.55676	1.08e-36	8.53e-36
MYCTH_2304231	514.874	530.654	539.086	1529.71	1569.54	1559.33	528.205	1552.86	1.55576	1.06e-40	9.37e-40
MYCTH_2051392	1.459	1.105	1.838	3.999	5.606	3.335	1.46733	4.31333	1.55561	6.57e-06	1.3e-05
MYCTH_2312871	5.8	6.451	5.858	17.702	17.975	17.553	6.03633	17.7433	1.55553	4.17e-31	2.79e-30
MYCTH_2305382	13.184	11.641	11.407	33.411	38.565	34.386	12.0773	35.454	1.55365	3.07e-39	2.61e-38
MYCTH_2131761	3.304	4.667	5.183	12.406	12.62	13.58	4.38467	12.8687	1.55332	1.24e-12	3.83e-12
MYCTH_2309549	6.522	5.854	4.817	17.336	16.909	16.215	5.731	16.82	1.55332	4.94e-21	2.3e-20
MYCTH_2305858	1.367	1.24	1.565	3.228	4.355	4.656	1.39067	4.07967	1.55267	9.17e-13	2.86e-12
MYCTH_2297018	11.791	11.081	10.675	32.449	32.453	33.382	11.1823	32.7613	1.55077	1.77e-37	1.45e-36
MYCTH_2117900	45.784	42.775	44.75	135.66	129.275	125.118	44.4363	130.018	1.5489	9.95e-31	6.58e-30
MYCTH_2301732	1.773	2.206	1.545	6.131	5.487	4.529	1.84133	5.38233	1.54748	3.93e-11	1.11e-10
MYCTH_2304124	10.071	9.502	8.194	25.793	27.655	27.651	9.25567	27.033	1.54631	1.38e-31	9.35e-31
MYCTH_62778	0.473	0.361	0.199	0.824	0.997	1.196	0.344333	1.00567	1.54627	2.83e-06	5.78e-06
MYCTH_2309206	12.379	11.225	12.108	36.051	33.727	34.518	11.904	34.7653	1.5462	5.45e-31	3.63e-30
MYCTH_2301997	12.681	12.048	10.603	36.458	34.243	32.403	11.7773	34.368	1.54505	7.93e-25	4.29e-24
MYCTH_2300662	24.652	23.642	21.576	66.471	68.702	68.712	23.29	67.9617	1.54501	6.41e-44	6.16e-43
MYCTH_108098	14.728	16.508	18.06	45.058	49.203	49.493	16.432	47.918	1.54406	7.02e-23	3.49e-22
MYCTH_2294300	41.024	38.927	38.623	114.83	117.418	113.301	39.5247	115.183	1.5431	5.66e-42	5.14e-41
MYCTH_2311201	10.951	12.256	12.191	34.745	32.541	35.768	11.7993	34.3513	1.54166	4.54e-20	2.02e-19
MYCTH_2306305	2.752	3.746	3.362	8.757	10.975	8.973	3.28667	9.56833	1.54164	1.81e-13	5.89e-13
MYCTH_2297570	12.318	11.86	10.691	33.478	33.709	34.312	11.623	33.833	1.54145	1.73e-31	1.17e-30
MYCTH_2124479	2.864	3.003	2.745	8.198	7.8	9.061	2.87067	8.353	1.54091	7.04e-17	2.7e-16
MYCTH_2298102	9.27	7.931	9.757	26.918	26.18	25.3	8.986	26.1327	1.5401	1.54e-23	7.92e-23
MYCTH_2076551	7.511	5.708	7.433	20.64	19.21	20.149	6.884	19.9997	1.53866	2.75e-18	1.13e-17
MYCTH_2301633	12.723	11.391	11.217	34.46	35.559	32.619	11.777	34.2127	1.53856	4.02e-27	2.34e-26
MYCTH_2125853	6.231	6.97	6.371	19.5	19.083	18.253	6.524	18.9453	1.53801	2.18e-25	1.2e-24
MYCTH_2309700	19.376	20.223	17.32	56.88	53.633	54.774	18.973	55.0957	1.53799	1.29e-30	8.47e-30
MYCTH_2310467	12.42	13.848	11.482	36.35	36.446	36.82	12.5833	36.5387	1.53791	5.19e-32	3.57e-31
MYCTH_109533	14.722	15.784	13.479	44.267	41.343	42.075	14.6617	42.5617	1.53751	3.44e-26	1.94e-25
MYCTH_2302139	7.928	7.675	7.698	22.61	22.7	22.315	7.767	22.5417	1.53716	4.74e-36	3.68e-35
MYCTH_2067244	2.907	3.018	2.995	8.462	9.325	8.086	2.97333	8.62433	1.53633	1.5e-18	6.24e-18
MYCTH_2299167	21.757	22.343	21.712	64.15	63.442	63.291	21.9373	63.6277	1.53627	5.62e-36	4.37e-35
MYCTH_59287	34.878	37.893	36.937	108.824	104.347	104.946	36.5693	106.039	1.53589	1.26e-32	8.85e-32
MYCTH_2119794	0.589	0.649	0.262	1.354	1.592	1.399	0.5	1.44833	1.53439	6.47e-05	0.00011825
MYCTH_2303398	12.932	13.199	13.186	37.386	37.836	38.653	13.1057	37.9583	1.53423	2.58e-34	1.91e-33
MYCTH_2296320	11.793	12.773	10.409	32.467	34.976	33.844	11.6583	33.7623	1.53405	1.2e-32	8.46e-32
MYCTH_2299111	4.223	5.033	3.706	12.937	12.72	11.827	4.32067	12.4947	1.53199	3.25e-16	1.21e-15
MYCTH_2300608	7.722	7.652	8.378	22.765	23.466	22.445	7.91733	22.892	1.53176	7.03e-23	3.5e-22
MYCTH_2308580	2.114	1.036	2.042	4.922	5.35	4.738	1.73067	5.00333	1.53156	2.58e-05	4.86e-05
MYCTH_2301645	12.218	10.45	12.102	33.712	33.724	32.98	11.59	33.472	1.53007	5.31e-27	3.08e-26
MYCTH_2298553	8.517	8.259	8.299	23.754	22.842	25.811	8.35833	24.1357	1.52988	2.56e-29	1.61e-28
MYCTH_2296784	22.569	21.189	21.218	63.066	61.65	62.862	21.6587	62.526	1.52951	2.32e-40	2.02e-39
MYCTH_2298356	9.233	7.902	9.812	28.049	24.331	25.38	8.98233	25.92	1.5289	7.54e-19	3.18e-18
MYCTH_53055	8.305	7.488	8.597	22.919	24.258	23.203	8.13	23.46	1.52888	6.78e-17	2.6e-16
MYCTH_2120773	2.326	1.626	2.03	5.789	6.113	5.356	1.994	5.75267	1.52857	6.87e-11	1.92e-10
MYCTH_2307780	19.321	21.427	21.777	56.419	61.052	62.775	20.8417	60.082	1.52746	2.79e-33	2e-32
MYCTH_2303754	7.959	8.54	7.365	22.503	21.892	24.396	7.95467	22.9303	1.52738	5.9e-30	3.81e-29
MYCTH_2308773	29.149	30.065	26.888	81.179	83.038	83.929	28.7007	82.7153	1.52707	4.29e-42	3.92e-41
MYCTH_2297516	6.153	5.452	6.004	19.553	14.901	16.262	5.86967	16.9053	1.52613	1.35e-17	5.37e-17
MYCTH_100777	1.024	1.277	0.86	2.999	2.975	3.121	1.05367	3.03167	1.52469	0.000480468	0.000810139
MYCTH_2296167	4.421	4.567	4.254	12.512	13.228	12.337	4.414	12.6923	1.5238	2.8e-23	1.43e-22
MYCTH_83475	5.735	4.647	5.035	15.467	14.294	14.549	5.139	14.77	1.52311	1.43e-15	5.18e-15
MYCTH_2297174	6.638	6.224	7.225	18.606	18.392	20.71	6.69567	19.236	1.52251	2.45e-25	1.35e-24
MYCTH_2296986	2.105	2.593	2.428	6.68	6.896	6.875	2.37533	6.817	1.52101	3.06e-19	1.31e-18
MYCTH_48976	7.641	6.953	7.239	20.88	20.732	20.982	7.27767	20.8647	1.51951	3.07e-33	2.2e-32
MYCTH_2301215	2.022	3.209	2.734	7.741	7.488	7.605	2.655	7.61133	1.51944	9.7e-11	2.7e-10
MYCTH_2302628	13.607	10.944	12.194	34.521	32.311	38.493	12.2483	35.1083	1.51923	4.82e-27	2.81e-26
MYCTH_2305427	12.924	12.578	14.042	36.29	38.172	38.885	13.1813	37.7823	1.51922	1.57e-29	1e-28
MYCTH_112716	3.82	2.979	4.561	10.713	11.412	10.434	3.78667	10.853	1.51909	2.18e-12	6.62e-12
MYCTH_2306042	6.706	8.351	6.866	21.111	18.942	22.73	7.30767	20.9277	1.51793	2.26e-14	7.74e-14
MYCTH_2294895	8.462	6.875	9.173	23.554	23.133	23.467	8.17	23.3847	1.51715	8.55e-25	4.62e-24
MYCTH_2298565	20.322	21.757	21.572	58.075	67.637	56.338	21.217	60.6833	1.51608	2.71e-28	1.65e-27
MYCTH_2316405	83.148	82.034	90.73	244.423	248.738	238.751	85.304	243.971	1.51602	1.24e-33	8.95e-33
MYCTH_56445	1.493	1.478	1.003	3.712	4.011	3.629	1.32467	3.784	1.51428	3.47e-10	9.3e-10
MYCTH_2307850	10.211	11.853	11.529	30.481	31.043	34.385	11.1977	31.9697	1.51351	1.39e-19	6.09e-19
MYCTH_2312795	13.709	11.77	14.276	38.781	39.446	35.15	13.2517	37.7923	1.51192	1.02e-24	5.51e-24
MYCTH_74969	295.598	292.301	305.247	849.683	831.287	865.194	297.715	848.721	1.51136	8.36e-37	6.66e-36
MYCTH_2311624	2.576	2.679	2.795	7.148	7.546	8.244	2.68333	7.646	1.51068	2.47e-15	8.86e-15
MYCTH_2305805	0.209	0.326	0.57	1.138	0.979	1.03	0.368333	1.049	1.50993	0.00654776	0.00982389
MYCTH_2313667	13.014	14.704	13.052	37.839	40.211	38.003	13.59	38.6843	1.5092	2.72e-30	1.77e-29
MYCTH_2307857	22.47	21.952	23.098	64.296	65.685	62.165	22.5067	64.0487	1.50882	1.12e-33	8.15e-33
MYCTH_2316158	7.582	8.609	7.065	20.281	22.974	22.906	7.752	22.0537	1.50838	1.02e-15	3.73e-15
MYCTH_2295962	2.074	2.67	2.903	7.616	6.264	7.851	2.549	7.24367	1.50679	3.22e-06	6.55e-06
MYCTH_2296469	12.59	11.525	11.302	33.684	31.416	35.477	11.8057	33.5257	1.50579	4.43e-32	3.05e-31
MYCTH_2294523	16.903	22.163	16.316	48.248	53.779	55.039	18.4607	52.3553	1.50388	1.68e-24	8.98e-24
MYCTH_2310660	43.742	44.162	43.343	124.409	125.701	122.108	43.749	124.073	1.50386	6.46e-37	5.19e-36
MYCTH_2128658	3.644	2.461	2.319	8.335	8.125	7.425	2.808	7.96167	1.50353	2.13e-11	6.12e-11
MYCTH_2298519	4.391	3.385	3.588	11.319	10.567	10.32	3.788	10.7353	1.50286	1.36e-08	3.28e-08
MYCTH_2299552	15.195	15.235	13.839	41.599	39.839	43.951	14.7563	41.7963	1.50204	4.75e-28	2.87e-27
MYCTH_2301305	48.26	44.345	52.997	137.23	141.157	133.785	48.534	137.391	1.50122	6.24e-31	4.15e-30
MYCTH_2297085	27.775	26.003	25.822	74.252	72.525	78.432	26.5333	75.0697	1.50042	5.78e-35	4.36e-34
MYCTH_2049318	8.44	8.886	7.785	25.566	24.447	21.012	8.37033	23.675	1.50001	1.07e-24	5.74e-24
MYCTH_2096317	9.667	9.736	11.551	29.926	29.797	27.797	10.318	29.1733	1.49949	5.39e-22	2.59e-21
MYCTH_2299152	0.357	0.954	0.899	2.815	1.673	1.76	0.736667	2.08267	1.49935	0.0325632	0.0449404
MYCTH_2300248	15.112	15.793	14.501	42.82	41.8	43.693	15.1353	42.771	1.49871	5.47e-32	3.75e-31
MYCTH_40930	7.371	8.002	8.722	21.286	22.043	24.749	8.03167	22.6927	1.49845	3.2e-18	1.31e-17
MYCTH_2312896	3.988	3.703	4.306	10.634	11.422	11.822	3.999	11.2927	1.49768	1.3e-27	7.75e-27
MYCTH_2296892	0.393	0.583	0.55	1.671	1.186	1.447	0.508667	1.43467	1.49592	0.00047374	0.000799294
MYCTH_2294721	24.266	23.636	27.506	72.599	70.054	69.979	25.136	70.8773	1.49557	1.37e-26	7.89e-26
MYCTH_2299314	3.862	3.657	3.547	9.969	10.179	11.035	3.68867	10.3943	1.49463	1.96e-08	4.67e-08
MYCTH_2296412	8.145	6.846	7.23	21.375	20.241	20.991	7.407	20.869	1.4944	1.19e-29	7.59e-29
MYCTH_2307128	1.154	0.294	0.485	1.734	2.086	1.626	0.644333	1.81533	1.49436	0.00376579	0.0058029
MYCTH_2305891	2.107	2.423	2.169	6.737	7.07	5.057	2.233	6.288	1.49362	4.91e-08	1.14e-07
MYCTH_2301628	0.446	0.557	0.937	1.71	1.59	2.161	0.646667	1.82033	1.49311	0.000248805	0.000432008
MYCTH_2310667	25.216	23.208	24.831	70.379	65.496	70.33	24.4183	68.735	1.49308	3.79e-31	2.54e-30
MYCTH_2296939	63.615	62.745	67.241	180.096	180.03	184.659	64.5337	181.595	1.4926	1.75e-34	1.3e-33
MYCTH_2305903	11.607	9.885	10.59	30.025	31.132	29.11	10.694	30.089	1.49243	4.82e-31	3.22e-30
MYCTH_2305697	4.777	4.194	4.985	12.717	13.499	13.017	4.652	13.0777	1.49118	7.47e-24	3.89e-23
MYCTH_2306440	16.043	14.395	14.842	41.233	43.583	42.467	15.0933	42.4277	1.49109	2.64e-34	1.95e-33
MYCTH_97899	47.81	42.518	48.061	120.404	136.158	132.072	46.1297	129.545	1.48968	3.81e-34	2.79e-33
MYCTH_2295745	6.363	6.273	8.568	19.276	20.491	19.759	7.068	19.842	1.48918	1.95e-18	8.08e-18
MYCTH_2295942	22.094	23.611	22.131	63.61	61.524	65.212	22.612	63.4487	1.4885	3.36e-33	2.4e-32
MYCTH_2296298	11.946	11.475	11.876	34.096	32.96	31.96	11.7657	33.0053	1.48812	1.43e-26	8.2e-26
MYCTH_2308989	1.765	1.283	1.443	4.046	4.178	4.371	1.497	4.19833	1.48774	1.15e-08	2.79e-08
MYCTH_2304704	155.459	152.267	149.452	422.928	427.851	430.564	152.393	427.114	1.48683	6.76e-41	6e-40
MYCTH_2018746	0.806	0.719	0.357	1.665	1.91	1.687	0.627333	1.754	1.48334	3.32e-07	7.25e-07
MYCTH_2308197	10.871	11.584	14.092	33.084	34.2	34.704	12.1823	33.996	1.48057	6.91e-21	3.19e-20
MYCTH_2304632	10.282	14.4	12.878	34.108	31.443	39.241	12.52	34.9307	1.48026	2.05e-17	8.1e-17
MYCTH_2296962	2.961	3.629	1.917	7.274	8.268	8.185	2.83567	7.909	1.47981	6.48e-10	1.71e-09
MYCTH_2299735	2.75	3.971	3.557	10.162	8.816	9.665	3.426	9.54767	1.47862	6.36e-11	1.79e-10
MYCTH_2309819	10.447	10.67	10.383	28.062	30.584	29.113	10.5	29.253	1.4782	1.31e-28	8.07e-28
MYCTH_2302040	3.386	3.717	3.121	10.823	9.134	8.514	3.408	9.49033	1.47753	3.72e-13	1.19e-12
MYCTH_2303002	20.557	22.968	21.191	59.505	58.526	61.922	21.572	59.9843	1.47543	6.89e-30	4.44e-29
MYCTH_2298226	27.521	29.24	29.919	81.152	79.968	79.778	28.8933	80.2993	1.47465	4.99e-31	3.33e-30
MYCTH_2140530	15.093	14.073	13.988	39.936	41.472	38.418	14.3847	39.942	1.47337	4.53e-33	3.23e-32
MYCTH_2300120	9.043	8.929	9.397	24.234	27.926	23.795	9.123	25.3183	1.4726	1.41e-20	6.42e-20
MYCTH_2299838	0.534	0.762	0.179	1.845	1.001	1.245	0.491667	1.36367	1.47174	0.0256125	0.0358731
MYCTH_2306837	7.899	6.493	6.361	18.854	19.878	18.819	6.91767	19.1837	1.47152	2.73e-25	1.5e-24
MYCTH_2311906	3.692	3.561	4.226	10.692	10.973	10.156	3.82633	10.607	1.47098	5.14e-19	2.18e-18
MYCTH_2300289	51.507	56.877	54.905	146.412	152.234	153.855	54.4297	150.834	1.47049	1.18e-32	8.29e-32
MYCTH_2057540	1.175	1.127	0.152	2.511	1.694	2.592	0.818	2.26567	1.46976	0.00425305	0.00651258
MYCTH_2310241	2.523	2.611	2.916	6.316	7.806	8.171	2.68333	7.431	1.46953	1.1e-16	4.18e-16
MYCTH_2297659	251.598	254.839	255.953	707.708	703.519	700.054	254.13	703.76	1.46952	6.74e-36	5.22e-35
MYCTH_2293963	5.093	5.732	6.15	14.992	16.689	15.297	5.65833	15.6593	1.46857	2.11e-19	9.13e-19
MYCTH_2299031	25.479	25.298	25.019	70.432	67.862	71.467	25.2653	69.9203	1.46855	1.5e-33	1.08e-32
MYCTH_2309526	0.603	0.376	0.203	1.224	1.018	1.028	0.394	1.09	1.46806	0.00702969	0.0105145
MYCTH_2032045	1.938	1.063	1.628	2.575	4.611	5.614	1.543	4.26667	1.46737	0.00167078	0.00267379
MYCTH_2295714	27.401	27.773	28.469	76.862	76.724	77.68	27.881	77.0887	1.46724	1.56e-31	1.06e-30
MYCTH_2304115	18.196	20.975	21.353	56.459	54.326	56.513	20.1747	55.766	1.46684	7.37e-26	4.12e-25
MYCTH_2295555	3.113	3.531	3.769	9.048	10.345	9.388	3.471	9.59367	1.46673	6.11e-15	2.15e-14
MYCTH_2295820	1.651	1.84	1.04	4.858	3.096	4.565	1.51033	4.173	1.46622	0.000812149	0.00134033
MYCTH_2295885	36.673	37.331	36.852	101.679	105.412	99.102	36.952	102.064	1.46575	2.77e-34	2.04e-33
MYCTH_2313529	76.849	76.003	79.274	218.602	211.795	210.731	77.3753	213.709	1.4657	5.71e-33	4.06e-32
MYCTH_2142157	42.521	41.422	40.962	116.218	114.485	114.182	41.635	114.962	1.46528	4.11e-36	3.19e-35
MYCTH_90594	0.612	0.613	0.385	1.435	1.433	1.576	0.536667	1.48133	1.4648	0.00516201	0.00782922
MYCTH_2300116	10.738	10.301	10.415	28.319	29.337	29.083	10.4847	28.913	1.46344	2.13e-32	1.49e-31
MYCTH_2084736	58.51	56.919	60.61	162.912	158.639	163.774	58.6797	161.775	1.46306	6.11e-33	4.34e-32
MYCTH_2295741	1.063	1.042	1.562	3.471	2.589	4.048	1.22233	3.36933	1.46283	1.17e-05	2.25e-05
MYCTH_98003	0.318	0.907	0.588	0.955	2.444	1.597	0.604333	1.66533	1.46239	0.00546375	0.00825401
MYCTH_2304313	43.485	50.592	47.055	127.1	125.984	135.783	47.044	129.622	1.46223	1.8e-29	1.14e-28
MYCTH_2301088	12.44	12.651	12.609	35.907	34.139	33.668	12.5667	34.5713	1.45997	5.19e-25	2.83e-24
MYCTH_2089975	5.225	4.74	6.033	14.014	14.604	15.39	5.33267	14.6693	1.45987	1.21e-11	3.52e-11
MYCTH_2310255	10.731	12.069	12.616	30.031	33.27	34.012	11.8053	32.4377	1.45823	2.69e-27	1.58e-26
MYCTH_52735	3.65	4.066	3.612	8.517	14.538	8.063	3.776	10.3727	1.45786	1.17e-06	2.45e-06
MYCTH_74601	20.862	18.809	20.304	52.711	58.735	53.281	19.9917	54.909	1.45764	5.24e-27	3.04e-26
MYCTH_2309042	4.041	4.116	4.415	11.411	12.275	10.842	4.19067	11.5093	1.45755	5.53e-19	2.34e-18
MYCTH_2314130	396.745	394.983	407.786	1103.94	1103.63	1086.51	399.838	1098.03	1.45742	2.18e-35	1.66e-34
MYCTH_2316706	406.542	390.421	406.06	1107.19	1098.71	1096.82	401.008	1100.91	1.45699	1.19e-36	9.46e-36
MYCTH_2300915	4.621	5.214	4.272	12.449	13.43	12.808	4.70233	12.8957	1.45544	5.12e-18	2.07e-17
MYCTH_2310976	6.272	8.776	8.111	23.363	20.398	19.735	7.71967	21.1653	1.45509	1.41e-13	4.61e-13
MYCTH_2312522	12.318	15.675	15.891	39.39	39.576	41.271	14.628	40.079	1.45411	3.38e-19	1.45e-18
MYCTH_58986	4.288	2.58	1.936	8.494	7.787	7.833	2.93467	8.038	1.45364	6.52e-10	1.72e-09
MYCTH_2299780	5.783	6.025	6.16	17.004	16.917	15.267	5.98933	16.396	1.45288	5.47e-23	2.74e-22
MYCTH_111314	328.995	328.761	320.674	887.108	897.375	893.537	326.143	892.673	1.45263	1.28e-38	1.07e-37
MYCTH_2306649	32.55	27.989	30.495	84.884	81.176	83.071	30.3447	83.0437	1.45243	3.23e-27	1.89e-26
MYCTH_2310585	1.762	0.966	1.366	3.359	4.319	3.524	1.36467	3.734	1.45217	0.00118033	0.00191692
MYCTH_2307799	1.595	1.978	2.271	4.999	6.012	4.973	1.948	5.328	1.4516	1.76e-10	4.81e-10
MYCTH_108765	0.824	0.816	1.691	3.436	3.945	1.723	1.11033	3.03467	1.45055	0.00207413	0.00329284
MYCTH_2299077	3.062	3.867	3.778	10.757	9.806	8.688	3.569	9.75033	1.44993	1.59e-14	5.47e-14
MYCTH_2303528	16.777	16.299	14.757	42.099	44.267	44.266	15.9443	43.544	1.44943	9.64e-33	6.8e-32
MYCTH_2071301	11.64	11.154	13.093	31.775	33.917	32.28	11.9623	32.6573	1.44891	4.4e-26	2.48e-25
MYCTH_2313252	46.667	51.466	50.842	133.017	136	137.247	49.6583	135.421	1.44735	2.09e-31	1.41e-30
MYCTH_8962	1.589	1.568	1.149	4.148	3.963	3.615	1.43533	3.90867	1.44529	1.74e-11	5.04e-11
MYCTH_66088	11.164	11.305	9.143	28.111	28.328	29.544	10.5373	28.661	1.44358	2.33e-32	1.62e-31
MYCTH_2068307	2.427	3.313	2.255	7.29	6.63	7.823	2.665	7.24767	1.44338	5.69e-10	1.5e-09
MYCTH_2308910	5.769	5.566	5.525	15.826	14.925	15.088	5.62	15.2797	1.44297	1.77e-17	7e-17
MYCTH_90896	0.513	0.579	0.689	1.451	1.811	1.579	0.593667	1.61367	1.44262	5.02e-08	1.17e-07
MYCTH_116679	12.213	11.167	13.41	33.734	32.221	34.024	12.2633	33.3263	1.44231	4.22e-22	2.04e-21
MYCTH_81753	21.901	21.485	21.551	59.883	57.308	59.209	21.6457	58.8	1.44174	4.14e-32	2.86e-31
MYCTH_2294392	15.876	15.124	13.691	39.657	41.938	39.636	14.897	40.4103	1.4397	1.58e-34	1.18e-33
MYCTH_2308936	2.263	1.966	2.423	5.438	7.264	5.325	2.21733	6.009	1.4383	9.93e-09	2.41e-08
MYCTH_78540	47.584	48.213	48.557	127.359	132.864	130.839	48.118	130.354	1.43779	2.48e-35	1.89e-34
MYCTH_2305614	7.929	7.359	6.714	20.597	19.071	19.916	7.334	19.8613	1.43729	4.87e-23	2.45e-22
MYCTH_2115734	11.857	11.818	12.078	33.405	33.601	29.75	11.9177	32.252	1.43629	1.14e-19	4.99e-19
MYCTH_2310277	9.198	8.624	9.332	23.278	24.965	25.214	9.05133	24.4857	1.43574	2.81e-22	1.37e-21
MYCTH_2301846	92.589	88.242	89.013	245.208	250.063	234.311	89.948	243.194	1.43494	1.72e-35	1.31e-34
MYCTH_2299043	5.767	6.197	6.372	16.427	17.051	16.089	6.112	16.5223	1.4347	1.78e-27	1.06e-26
MYCTH_2064932	2.173	1.798	2.303	5.557	5.965	5.427	2.09133	5.64967	1.43374	4.26e-09	1.06e-08
MYCTH_2298906	64.478	68.577	70.494	184.143	183.184	182.46	67.8497	183.262	1.4335	1.53e-30	1e-29
MYCTH_2310107	11.609	10.846	9.938	28.43	29.488	29.563	10.7977	29.1603	1.43329	2.5e-24	1.32e-23
MYCTH_110674	25.098	25.146	24.597	63.571	66.832	71.44	24.947	67.281	1.43133	5.64e-32	3.87e-31
MYCTH_2294233	3.736	4.71	4.438	12.412	11.673	10.652	4.29467	11.579	1.43089	7.45e-15	2.61e-14
MYCTH_2131244	2.693	2.263	3.49	7.859	8.15	6.76	2.81533	7.58967	1.43073	1.06e-07	2.4e-07
MYCTH_2308760	7.678	7.058	6.894	19.51	19.959	18.787	7.21	19.4187	1.42937	1.64e-20	7.45e-20
MYCTH_2116710	11.143	11.441	10.98	30.076	30.012	30.296	11.188	30.128	1.42915	1.17e-33	8.47e-33
MYCTH_2301513	3.931	5.016	4.352	11.742	12.895	11.133	4.433	11.9233	1.42743	4.65e-10	1.24e-09
MYCTH_73270	3.34	3.439	3.159	9.619	7.476	9.622	3.31267	8.90567	1.42673	9.75e-14	3.21e-13
MYCTH_2299193	15.551	13.323	13.397	37.999	38.693	36.911	14.0903	37.8677	1.42626	6.96e-33	4.92e-32
MYCTH_2298143	18.685	19.68	20.477	52.756	51.459	53.888	19.614	52.701	1.42595	2.36e-24	1.25e-23
MYCTH_2300377	45.438	46.098	47	120.523	122.849	128.816	46.1787	124.063	1.42577	2.2e-34	1.63e-33
MYCTH_2303613	14.962	14.893	13.707	37.817	40.014	39.194	14.5207	39.0083	1.42567	2.6e-33	1.87e-32
MYCTH_2084467	14.775	12.184	12.946	36.31	35.338	35.492	13.3017	35.7133	1.42486	2.45e-27	1.44e-26
MYCTH_2308466	1.629	1.624	1.751	4.671	4.351	4.413	1.668	4.47833	1.42484	1.38e-14	4.78e-14
MYCTH_2125843	0.842	0.834	1.807	3.442	2.806	3.103	1.161	3.117	1.42479	0.00129408	0.00209312
MYCTH_2302605	22.638	23.406	20.996	60.534	59.77	59.659	22.3467	59.9877	1.42461	3.45e-34	2.53e-33
MYCTH_2118780	3.997	3.907	3.465	10.555	9.668	10.288	3.78967	10.1703	1.42422	2.36e-07	5.2e-07
MYCTH_2301588	8.369	7.949	8.325	22.65	22.219	21.263	8.21433	22.044	1.42417	7.35e-29	4.55e-28
MYCTH_2308665	4.393	3.313	3.784	9.39	11.085	10.333	3.83	10.2693	1.42293	3.04e-17	1.19e-16
MYCTH_2296191	4.915	5.325	4.365	13.091	13.454	12.584	4.86833	13.043	1.42178	1.08e-18	4.51e-18
MYCTH_109756	11.656	10.338	14.683	35.226	30.621	32.404	12.2257	32.7503	1.4216	5.56e-09	1.37e-08
MYCTH_64893	49.598	49.546	54.022	135.73	134.021	139.877	51.0553	136.543	1.41922	5.22e-28	3.15e-27
MYCTH_2306978	6.895	7.086	7.892	21.589	18.501	18.394	7.291	19.4947	1.41889	9.21e-15	3.22e-14
MYCTH_2302240	5.263	5.763	5.694	15.511	13.444	15.75	5.57333	14.9017	1.41886	1.07e-20	4.86e-20
MYCTH_2302583	23.367	22.023	25.4	63.884	62.231	63.158	23.5967	63.091	1.41885	1.86e-27	1.1e-26
MYCTH_2298010	0.906	0.461	0.761	2.235	2.062	1.392	0.709333	1.89633	1.41868	0.0181901	0.0260261
MYCTH_2304519	40.917	37.851	34.543	104.019	101.416	97.392	37.7703	100.942	1.41821	7.44e-32	5.09e-31
MYCTH_2297882	6.338	4.504	5.359	13.959	15.012	14.321	5.40033	14.4307	1.41802	3.6e-18	1.47e-17
MYCTH_2310516	20.965	18.586	20.436	53.96	52.552	53.743	19.9957	53.4183	1.41765	1.29e-30	8.5e-30
MYCTH_2297571	24.983	21.283	23.621	60.611	64.929	60.934	23.2957	62.158	1.41588	1.45e-31	9.84e-31
MYCTH_2300227	40.645	39.88	42.511	106.053	111.366	110.803	41.012	109.407	1.41559	6.89e-33	4.88e-32
MYCTH_2315557	129.048	128.399	129.178	343.582	348.022	339.287	128.875	343.63	1.41488	7.04e-35	5.3e-34
MYCTH_2116402	0.6	0.519	0.4	1.352	1.621	1.076	0.506333	1.34967	1.41444	8.46e-07	1.79e-06
MYCTH_2308847	7.677	8.733	8.488	21.005	22.02	23.31	8.29933	22.1117	1.41374	1.3e-21	6.13e-21
MYCTH_2311483	2.992	1.986	3.399	7.136	8.027	7.152	2.79233	7.43833	1.41351	5.87e-09	1.45e-08
MYCTH_2308827	15.799	13.907	13.921	40.111	38.113	37.938	14.5423	38.7207	1.41285	4.33e-30	2.81e-29
MYCTH_2308935	1.214	0.464	0.801	2.019	1.626	2.955	0.826333	2.2	1.41271	0.00325855	0.00505866
MYCTH_2296529	22.346	24.146	23.317	61.479	61.783	62.468	23.2697	61.91	1.41172	2.1e-27	1.24e-26
MYCTH_2306716	11.081	12.025	11.521	29.193	32.005	30.928	11.5423	30.7087	1.41171	4.13e-29	2.57e-28
MYCTH_2311723	31.308	30.953	31.352	82.089	81.23	85.716	31.2043	83.0117	1.41157	2.93e-30	1.9e-29
MYCTH_2300978	19.06	16.191	16.9	47.194	44.9	46.571	17.3837	46.2217	1.41084	4.2e-27	2.45e-26
MYCTH_2301909	9.281	8.994	10.702	27.245	25.683	24.103	9.659	25.677	1.41053	5.26e-19	2.23e-18
MYCTH_74026	11.625	12.421	14.171	30.791	36.904	33.786	12.739	33.827	1.40892	3.15e-20	1.41e-19
MYCTH_2309975	4.391	3.669	4.033	9.893	9.967	12.24	4.031	10.7	1.4084	2.33e-11	6.7e-11
MYCTH_2128383	0.329	0.073	0.184	0.473	0.59	0.491	0.195333	0.518	1.40701	0.00994119	0.0146445
MYCTH_2296297	7.018	6.547	6.61	18.424	18.013	16.994	6.725	17.8103	1.40511	1.36e-15	4.91e-15
MYCTH_2145735	5.494	2.841	2.905	10.902	9.218	9.608	3.74667	9.90933	1.40318	3.93e-09	9.8e-09
MYCTH_2308360	4.841	4.557	3.784	12.086	11.882	10.896	4.394	11.6213	1.40317	3.61e-21	1.68e-20
MYCTH_2312842	20.993	19.571	20.066	51.535	53.854	54.943	20.21	53.444	1.40296	1.52e-31	1.03e-30
MYCTH_2298752	2.157	2.535	2.515	5.623	6.316	7.115	2.40233	6.35133	1.40262	0.000113665	0.000203197
MYCTH_2298749	0.269	0.958	0.527	1.345	1.847	1.445	0.584667	1.54567	1.40254	0.0178667	0.0255843
MYCTH_2311140	4.355	3.322	4.096	10.675	10.449	9.995	3.92433	10.373	1.40231	1.32e-15	4.77e-15
MYCTH_2296382	187.577	195.055	203.411	495.086	527.159	526.487	195.348	516.244	1.40201	2.19e-33	1.57e-32
MYCTH_2049780	7.872	8.849	8.877	21.374	23.196	23.069	8.53267	22.5463	1.40182	5.06e-27	2.94e-26
MYCTH_2307632	50.181	48.752	57.59	139.074	135.007	139.211	52.1743	137.764	1.40079	2.85e-25	1.56e-24
MYCTH_52064	0.997	0.793	0.508	1.925	1.969	2.17	0.766	2.02133	1.39989	1.1e-05	2.12e-05
MYCTH_2307624	1.47	1.529	1	4.023	3.61	2.919	1.333	3.51733	1.39981	1.23e-07	2.77e-07
MYCTH_2306155	5.091	4.435	5.765	11.299	14.369	14.667	5.097	13.445	1.39935	6.25e-14	2.08e-13
MYCTH_2303176	1.714	1.766	1.394	3.379	4.769	4.706	1.62467	4.28467	1.39904	3.17e-07	6.93e-07
MYCTH_2071198	1.663	2.223	1.557	5.187	5.095	4.071	1.81433	4.78433	1.39888	1.85e-06	3.83e-06
MYCTH_2310909	35.809	34.769	35.453	95.716	94.415	89.18	35.3437	93.1037	1.39739	1.59e-27	9.46e-27
MYCTH_2300082	14.076	12.2	12.489	34.49	34.281	33.272	12.9217	34.0143	1.39635	4.18e-30	2.71e-29
MYCTH_2300674	18.561	18.737	19.014	50.293	49.227	48.635	18.7707	49.385	1.39559	2.36e-26	1.34e-25
MYCTH_2112160	0.743	0.165	0.468	1.743	1.044	0.832	0.458667	1.20633	1.39511	0.0307757	0.0426886
MYCTH_2306028	233.403	233.669	221.804	603.995	606.208	601.379	229.625	603.861	1.39493	6.87e-36	5.32e-35
MYCTH_2301702	94.578	90.891	92.386	241.598	243.16	245.826	92.6183	243.528	1.39472	1.64e-34	1.22e-33
MYCTH_2307982	52.287	51.422	55.238	138.221	137.303	142.341	52.9823	139.288	1.39449	8.9e-30	5.71e-29
MYCTH_2307437	21.309	23.95	26.517	61.389	65.454	61.679	23.9253	62.8407	1.39316	1.64e-22	8.07e-22
MYCTH_2061829	3.086	2.951	3.024	7.895	8.15	7.753	3.02033	7.93267	1.3931	2.73e-21	1.28e-20
MYCTH_2315056	57.033	45.44	47.517	136.426	124.67	132.677	49.9967	131.258	1.3925	2.16e-26	1.23e-25
MYCTH_2312885	7.156	6.338	6.085	17.408	16.578	17.39	6.52633	17.1253	1.39179	8.7e-19	3.65e-18
MYCTH_2310232	142.87	143.665	144.201	382.804	367.82	379.556	143.579	376.727	1.39168	6.33e-32	4.34e-31
MYCTH_2054555	0.622	1.202	1.045	2.96	2.236	2.324	0.956333	2.50667	1.39018	0.00429811	0.00657928
MYCTH_2297575	6.627	6.046	6.225	16.701	16.105	16.72	6.29933	16.5087	1.38995	8.8e-23	4.36e-22
MYCTH_2129148	2.003	1.451	2.787	4.279	6.22	5.837	2.08033	5.44533	1.38821	1.83e-06	3.79e-06
MYCTH_2050335	5.804	4.888	4.695	12.356	14.123	13.795	5.129	13.4247	1.38814	2.01e-16	7.56e-16
MYCTH_2075565	10.843	8.9	9.92	26.229	26.262	25.119	9.88767	25.87	1.38758	8.34e-20	3.67e-19
MYCTH_2313005	9.516	10.403	10.184	25.633	25.857	27.218	10.0343	26.236	1.3866	1.88e-26	1.07e-25
MYCTH_76690	5.125	5.464	5.251	12.943	13.58	14.876	5.28	13.7997	1.38602	2.87e-20	1.29e-19
MYCTH_56516	14.391	12.738	13.245	35.681	35.106	34.728	13.458	35.1717	1.38595	4.74e-18	1.92e-17
MYCTH_2300181	2.379	2.062	1.723	5.753	5.093	5.263	2.05467	5.36967	1.38593	7.43e-14	2.46e-13
MYCTH_2296837	4.777	6.347	5.835	15.327	14.652	14.326	5.653	14.7683	1.38542	1.51e-10	4.14e-10
MYCTH_2307709	2.742	2.505	2.187	6.744	5.911	6.76	2.478	6.47167	1.38496	5.82e-08	1.35e-07
MYCTH_2302465	12.807	12.036	12.841	32.118	32.081	34.165	12.5613	32.788	1.38418	1.84e-19	7.95e-19
MYCTH_2310081	229.38	258.705	253.295	637.969	656.699	638.667	247.127	644.445	1.38281	8.55e-29	5.29e-28
MYCTH_2309040	13.273	13.308	14.345	35.809	35.104	35.796	13.642	35.5697	1.38259	6.66e-25	3.61e-24
MYCTH_2306125	6.021	5.461	7.16	16.367	16.481	15.716	6.214	16.188	1.38133	2.36e-14	8.07e-14
MYCTH_2294400	6.632	5.943	6.828	16.369	16.883	17.279	6.46767	16.8437	1.38089	4.1e-25	2.24e-24
MYCTH_2312199	152.2	152.22	149.835	400.643	401.099	380.966	151.418	394.236	1.38052	3.53e-32	2.44e-31
MYCTH_2118765	0.54	0.413	0.648	1.102	2.026	1.038	0.533667	1.38867	1.37969	0.0150495	0.0217134
MYCTH_62625	6.665	6.188	5.364	16.153	15.531	15.714	6.07233	15.7993	1.37954	6.27e-21	2.9e-20
MYCTH_2294994	10.204	8.899	9.279	25.94	23.755	24.092	9.46067	24.5957	1.37839	4.31e-23	2.18e-22
MYCTH_2303730	12.519	12.485	11.407	30.147	31.528	32.935	12.137	31.5367	1.37762	3.45e-29	2.16e-28
MYCTH_2306711	5.139	6.699	6.055	17.396	15.096	13.959	5.96433	15.4837	1.37631	1.34e-10	3.69e-10
MYCTH_2301216	16.322	16.651	16.638	41.91	40.871	45.825	16.537	42.8687	1.37423	8.02e-26	4.48e-25
MYCTH_2070790	1.314	1.441	1.231	3.985	3.079	3.262	1.32867	3.442	1.37327	4.94e-06	9.89e-06
MYCTH_2294065	25.356	25.702	28.308	68.289	68.593	68.633	26.4553	68.505	1.37265	2.96e-27	1.74e-26
MYCTH_2305943	1.829	1.481	1.187	3.87	3.973	3.8	1.499	3.881	1.37243	5.46e-05	0.000100644
MYCTH_2297476	6.37	6.927	6.634	17.351	17.037	17.209	6.64367	17.199	1.37227	7.1e-18	2.85e-17
MYCTH_2089267	61.986	62.887	63.774	164.116	160.947	163.198	62.8823	162.754	1.37196	3.44e-30	2.23e-29
MYCTH_2295727	16.483	14.735	17.846	46.773	37.79	42.421	16.3547	42.328	1.37191	2.16e-17	8.51e-17
MYCTH_2311015	0.449	1.334	0.629	2.136	1.824	2.282	0.804	2.08067	1.37178	0.0303957	0.0421882
MYCTH_2300817	5.234	5.074	3.947	12.31	12.247	12.297	4.75167	12.2847	1.37035	8.74e-17	3.34e-16
MYCTH_2310527	31.303	36.172	36.466	90.362	94.599	83.701	34.647	89.554	1.37003	2.33e-20	1.05e-19
MYCTH_2297398	3.367	4.37	4.502	9.993	11.551	10.082	4.07967	10.542	1.36963	4.59e-14	1.54e-13
MYCTH_2302858	2.943	2.377	1.931	7.253	5.259	6.185	2.417	6.23233	1.36655	5.67e-06	1.13e-05
MYCTH_2303305	6.885	7.532	8.112	18.968	19.513	19.6	7.50967	19.3603	1.36628	1.99e-19	8.6e-19
MYCTH_56173	1.107	2.422	2.536	5.216	5.094	5.324	2.02167	5.21133	1.36611	0.000179283	0.00031485
MYCTH_2306020	10.093	11.075	11.859	26.669	28.564	29.898	11.009	28.377	1.36604	1.71e-23	8.75e-23
MYCTH_2312273	2.178	2.387	2.759	6.57	6.024	6.275	2.44133	6.28967	1.36531	1.65e-10	4.52e-10
MYCTH_2085008	302.083	299.334	299.748	776.773	771.212	771.272	300.388	773.086	1.3638	1.68e-32	1.18e-31
MYCTH_2296103	11.706	14.566	14.505	36.194	31.838	36.909	13.5923	34.9803	1.36375	6.1e-17	2.35e-16
MYCTH_2295564	1.89	1.404	1.235	4.337	3.74	3.577	1.50967	3.88467	1.36356	1.71e-06	3.55e-06
MYCTH_2307166	10.435	12.405	11.494	29.536	29.609	29.202	11.4447	29.449	1.36354	1.48e-23	7.64e-23
MYCTH_2308272	11.618	10.006	11.232	27.935	29.464	27.132	10.952	28.177	1.36332	7.97e-16	2.91e-15
MYCTH_2295812	25.019	21.815	23.617	58.996	63.702	58.547	23.4837	60.415	1.36325	1.5e-28	9.19e-28
MYCTH_95813	8.506	10.772	7.519	22.237	23.076	23.621	8.93233	22.978	1.36314	7.16e-16	2.62e-15
MYCTH_2310623	12.636	12.513	12.796	33.865	31.659	32.022	12.6483	32.5153	1.36217	1.59e-21	7.51e-21
MYCTH_2301643	120.974	132.301	137.4	333.631	335.58	334.931	130.225	334.714	1.36192	5.9e-27	3.42e-26
MYCTH_2045175	4.582	5.304	3.57	11.529	12.086	10.968	4.48533	11.5277	1.36181	2.5e-13	8.07e-13
MYCTH_2302276	22.791	23.384	24.459	59.956	61.539	59.944	23.5447	60.4797	1.36105	9.58e-26	5.33e-25
MYCTH_2305718	13.407	15.362	15.305	39.796	38.241	35.173	14.6913	37.7367	1.361	5.8e-18	2.34e-17
MYCTH_2088876	10.428	13.123	10.489	28.055	28.73	30.613	11.3467	29.1327	1.36037	2.02e-18	8.34e-18
MYCTH_2299743	18.371	17.027	15.76	43.64	41.377	46.317	17.0527	43.778	1.36021	6.59e-24	3.44e-23
MYCTH_2308957	7.766	6.99	5.706	18.721	16.886	16.918	6.82067	17.5083	1.36006	1.3e-17	5.17e-17
MYCTH_2298951	2.122	0.984	1.854	4.016	4.376	4.338	1.65333	4.24333	1.35982	7.73e-05	0.00014026
MYCTH_2315875	53.702	51.619	57.702	137.387	136.235	144.542	54.341	139.388	1.35899	4.69e-24	2.46e-23
MYCTH_2302926	6.89	7.574	7.826	20.379	18.206	18.59	7.43	19.0583	1.35899	3.64e-17	1.42e-16
MYCTH_2113569	1.988	3.189	3.472	7.166	7.676	7.342	2.883	7.39467	1.35891	1.15e-06	2.42e-06
MYCTH_114237	58.329	50.51	53.59	142.728	138.835	134.904	54.143	138.822	1.35839	1.61e-29	1.02e-28
MYCTH_2309636	0.06	0.375	0.253	0.61	0.479	0.674	0.229333	0.587667	1.35755	0.0193039	0.0275165
MYCTH_2305331	17.47	17.328	18.342	45.323	45.939	44.901	17.7133	45.3877	1.35746	5.5e-29	3.41e-28
MYCTH_80528	50.763	48.988	53.116	130.063	132.039	129.442	50.9557	130.515	1.3569	2.67e-29	1.68e-28
MYCTH_51856	1.107	0.822	1.317	2.841	3.157	2.316	1.082	2.77133	1.35688	2.54e-05	4.78e-05
MYCTH_2295502	1.705	1.396	1.006	3.115	3.887	3.511	1.369	3.50433	1.35602	8.42e-07	1.78e-06
MYCTH_2062193	13.787	13.75	14.868	37.423	37.084	33.961	14.135	36.156	1.35496	1.53e-23	7.86e-23
MYCTH_2313632	274.185	299.313	311.755	740.599	765.764	757.823	295.084	754.729	1.35483	1.32e-27	7.86e-27
MYCTH_2303692	12.299	12.833	11.946	33.232	31.136	30.449	12.3593	31.6057	1.35458	1.09e-20	4.95e-20
MYCTH_74927	5.521	5.628	5.667	15.231	14.172	13.588	5.60533	14.3303	1.3542	2.4e-16	9.02e-16
MYCTH_2295870	65.201	65.498	66.863	174.641	165.67	164.673	65.854	168.328	1.35393	1.06e-26	6.14e-26
MYCTH_2111202	2.016	2.036	1.411	4.845	4.66	4.458	1.821	4.65433	1.35384	2.81e-06	5.74e-06
MYCTH_2299322	12.204	11.178	12.982	30.678	31.423	30.816	12.1213	30.9723	1.35343	5.22e-23	2.62e-22
MYCTH_2313356	11.325	11.406	10.142	28.336	27.294	28.335	10.9577	27.9883	1.35288	8.56e-25	4.62e-24
MYCTH_116348	14.755	16.625	16.604	41.824	40.418	40.316	15.9947	40.8527	1.35284	7.58e-23	3.76e-22
MYCTH_2296424	32.86	35.168	35.871	86.536	90.104	88.675	34.633	88.4383	1.35252	3.22e-28	1.95e-27
MYCTH_2117759	12.145	12.145	13.093	30.524	32.044	32.879	12.461	31.8157	1.35232	1.15e-26	6.61e-26
MYCTH_2298666	31.137	32.257	36.139	84.246	84.54	85.168	33.1777	84.6513	1.35132	2.79e-24	1.48e-23
MYCTH_2294143	36.734	33.314	31.515	86.334	88.246	84.434	33.8543	86.338	1.35066	2.45e-33	1.76e-32
MYCTH_2309247	30.726	29.661	32.1	80.104	77.345	78.411	30.829	78.62	1.35061	2.18e-24	1.16e-23
MYCTH_2315754	8.539	9.168	8.434	22.322	22.332	21.944	8.71367	22.1993	1.34916	3.49e-20	1.56e-19
MYCTH_2296854	19.106	17.882	15.413	45.309	46.34	41.685	17.467	44.4447	1.34738	5.27e-22	2.54e-21
MYCTH_2141282	4.463	5.672	5.752	13.217	13.058	14.142	5.29567	13.4723	1.34712	4.42e-17	1.71e-16
MYCTH_2298881	34.296	39.825	41.623	94.35	102.247	97.847	38.5813	98.148	1.34706	6.86e-23	3.42e-22
MYCTH_2302776	20.195	18.926	19.583	49.008	49.899	50.342	19.568	49.7497	1.34619	3.22e-29	2.01e-28
MYCTH_2136876	3.475	3.671	5.458	11.938	9.711	10.385	4.20133	10.678	1.34572	3e-08	7.06e-08
MYCTH_2309109	30.977	28.26	29.56	77.817	72.523	75.317	29.599	75.219	1.34555	7.42e-26	4.15e-25
MYCTH_53804	0.208	0.477	0.05	0.648	0.446	0.773	0.245	0.622333	1.34491	0.0189556	0.027064
MYCTH_2311641	54.338	56.837	51.809	137.837	139.348	136.457	54.328	137.881	1.34365	1.58e-31	1.07e-30
MYCTH_42394	0.678	0.415	0.285	0.7	1.39	1.405	0.459333	1.165	1.34272	0.00364313	0.00562878
MYCTH_2302295	20.545	21.751	22.927	56.591	54.73	54.08	21.741	55.1337	1.34252	4.02e-20	1.8e-19
MYCTH_2311602	14.359	12.692	14.53	38.982	32.653	33.765	13.8603	35.1333	1.34188	1.23e-16	4.67e-16
MYCTH_2119294	3.324	4.094	3.212	8.656	9.66	8.626	3.54333	8.98067	1.34172	7.47e-19	3.15e-18
MYCTH_2307194	8.242	7.465	7.034	18.166	20.536	18.922	7.58033	19.208	1.34137	1.16e-16	4.41e-16
MYCTH_2307144	28.705	31.655	31.02	74.329	81.289	75.902	30.46	77.1733	1.34119	1.21e-27	7.22e-27
MYCTH_2312751	29.207	24.147	28.195	72.681	68.744	65.123	27.183	68.8493	1.34074	1.27e-22	6.23e-22
MYCTH_2301054	65.103	59	65.359	166.906	154.24	158.707	63.154	159.951	1.34068	6.15e-25	3.34e-24
MYCTH_2306031	4.223	2.89	2.85	9.854	8.128	7.233	3.321	8.405	1.33963	9.82e-08	2.23e-07
MYCTH_2311378	35.867	35.531	37.276	91.759	90.847	92.326	36.2247	91.644	1.33907	1.05e-28	6.49e-28
MYCTH_83083	136.958	147.808	132.174	340.074	357.223	357.509	138.98	351.602	1.33907	7.38e-31	4.9e-30
MYCTH_2115336	3.032	3.629	2.692	7.352	8.445	7.845	3.11767	7.88067	1.33785	1.16e-14	4.03e-14
MYCTH_2303435	7.853	8.789	7.004	19.637	19.713	20.412	7.882	19.9207	1.33763	4.18e-21	1.95e-20
MYCTH_2313141	5.228	3.541	4.566	9.486	11.564	12.636	4.445	11.2287	1.33693	3.2e-14	1.09e-13
MYCTH_2315098	65.632	72.043	73.359	171.768	180.966	180.148	70.3447	177.627	1.33634	1.28e-26	7.35e-26
MYCTH_2049580	13.216	16.232	15.972	37.887	41.542	35.256	15.14	38.2283	1.33628	2.65e-12	8e-12
MYCTH_2307440	2.44	3.826	3.605	8.582	7.005	9.331	3.29033	8.306	1.33592	5.8e-06	1.15e-05
MYCTH_2310192	7.252	4.56	6.43	14.791	15.388	15.841	6.08067	15.34	1.335	7.44e-16	2.72e-15
MYCTH_2142160	6.78	7.263	5.636	15.48	18.292	15.839	6.55967	16.537	1.334	3.76e-14	1.27e-13
MYCTH_2088454	39.927	39.963	44.45	98.799	103.774	110.733	41.4467	104.435	1.33328	5.93e-26	3.32e-25
MYCTH_2061275	3.381	1.59	2.051	5.995	5.545	6.146	2.34067	5.89533	1.33265	1.57e-05	3e-05
MYCTH_2295716	2.443	2.106	2.825	6.556	6.268	5.744	2.458	6.18933	1.3323	1.75e-09	4.46e-09
MYCTH_2297590	40.675	39.259	43.845	103.727	103.982	103.898	41.2597	103.869	1.33196	5.25e-25	2.86e-24
MYCTH_2086155	6.817	7.995	5.682	18.441	17.409	15.698	6.83133	17.1827	1.33071	5.32e-17	2.05e-16
MYCTH_2297118	19.444	22.648	19.585	50.694	50.924	53.508	20.559	51.7087	1.33064	9.99e-22	4.74e-21
MYCTH_2308630	13.679	14.271	15.004	35.045	35.048	37.793	14.318	35.962	1.32864	4.95e-23	2.49e-22
MYCTH_2294062	103.059	105.9	104.604	261.466	265.855	260.227	104.521	262.516	1.32861	2.49e-30	1.62e-29
MYCTH_2303090	1.123	1.678	1.249	3.697	2.911	3.554	1.35	3.38733	1.32719	5.54e-07	1.19e-06
MYCTH_2114944	4.424	4.026	3.248	10.131	9.888	9.319	3.89933	9.77933	1.32651	2.16e-15	7.77e-15
MYCTH_2314878	59.077	58.313	54.247	143.61	141.351	145.397	57.2123	143.453	1.32618	8.91e-30	5.71e-29
MYCTH_2307265	21.227	20.4	21.086	50.204	53.783	53.184	20.9043	52.3903	1.3255	2.69e-28	1.64e-27
MYCTH_102790	1.136	1.494	1.408	3.372	3.498	3.249	1.346	3.373	1.32535	1.5e-05	2.88e-05
MYCTH_2310943	4.103	4.327	4.24	11.552	10.048	10.15	4.22333	10.5833	1.32534	4.76e-16	1.76e-15
MYCTH_2118764	0.496	0.638	0.324	1.448	0.723	1.482	0.486	1.21767	1.32509	0.00851206	0.0126305
MYCTH_2307795	13.711	16.632	14.904	39.957	37.337	36.055	15.0823	37.783	1.32488	1.1e-18	4.6e-18
MYCTH_82292	11.436	12.107	10.972	28.082	28.063	30.291	11.505	28.812	1.32441	2.7e-23	1.38e-22
MYCTH_2296656	45.246	46.777	44.469	115.043	113.403	113.189	45.4973	113.878	1.32364	1.32e-28	8.14e-28
MYCTH_2297077	8.213	7.404	7.661	18.119	19.465	20.659	7.75933	19.4143	1.32312	7.14e-28	4.3e-27
MYCTH_2063758	3.29	3.94	3.454	9.421	7.709	9.586	3.56133	8.90533	1.32225	9.98e-07	2.1e-06
MYCTH_2309418	18.11	19.092	20.385	46.66	48.211	49.121	19.1957	47.9973	1.32217	7.78e-23	3.86e-22
MYCTH_2308826	13.403	14.358	14.259	33.352	36.351	35.361	14.0067	35.0213	1.32212	1.61e-24	8.6e-24
MYCTH_2306064	5.468	3.931	5.021	13.279	11.89	10.883	4.80667	12.0173	1.32201	3.59e-13	1.15e-12
MYCTH_2077636	8.434	5.037	5.112	17.109	13.284	16.058	6.19433	15.4837	1.32173	1.57e-09	4.02e-09
MYCTH_2072063	3.31	3.231	2.824	8.484	7.239	7.678	3.12167	7.80033	1.32122	1.08e-09	2.79e-09
MYCTH_2304973	6.795	7.128	6.565	16.801	17.191	17.198	6.82933	17.0633	1.32108	3.87e-15	1.38e-14
MYCTH_2294430	42.907	47.599	50.648	115.712	117.199	119.701	47.0513	117.537	1.32081	6.45e-22	3.09e-21
MYCTH_2298160	25.403	28.855	30.258	65.631	72.933	72.44	28.172	70.3347	1.31997	2.13e-22	1.04e-21
MYCTH_2312111	16.586	15.343	15.742	38.504	42.674	37.77	15.8903	39.6493	1.31915	1.27e-30	8.33e-30
MYCTH_2300359	4.617	4.966	4.479	12.016	11.191	11.846	4.68733	11.6843	1.31774	7.38e-10	1.93e-09
MYCTH_2300994	15.88	15.889	14.133	37.579	38.006	38.77	15.3007	38.1183	1.31689	1.25e-23	6.43e-23
MYCTH_2060248	0.299	0.32	0.402	0.853	0.672	1.018	0.340333	0.847667	1.31655	0.0289137	0.040214
MYCTH_2310246	48.893	48.763	49.324	120.449	124.051	121.565	48.9933	122.022	1.31648	1.78e-28	1.09e-27
MYCTH_2129554	0.8	0.065	0.55	1.256	1.159	1.108	0.471667	1.17433	1.316	0.028769	0.0400445
MYCTH_2312789	70.96	66.62	70.579	167.724	175.868	174.601	69.3863	172.731	1.3158	2.45e-31	1.65e-30
MYCTH_2090608	10.111	11.337	13.915	29.297	31.732	26.902	11.7877	29.3103	1.31413	1e-13	3.3e-13
MYCTH_2300182	26.321	23.825	23.573	63.782	57.724	61.666	24.573	61.0573	1.31309	3.82e-23	1.94e-22
MYCTH_2049934	4.053	3.017	3.533	8.822	9.808	7.68	3.53433	8.77	1.31114	1.55e-10	4.24e-10
MYCTH_2132459	2.803	3.309	3.638	8.146	7.983	8.06	3.25	8.063	1.31088	2.99e-11	8.54e-11
MYCTH_2312654	2.33	0.908	1.223	4.265	3.343	3.459	1.487	3.689	1.31083	0.000165717	0.000292021
MYCTH_2302188	13.645	13.774	14.579	34.804	35.087	34.271	13.9993	34.7207	1.31044	7.17e-24	3.74e-23
MYCTH_79542	28.912	29.801	29.691	70.139	72.561	76.374	29.468	73.0247	1.30923	5.12e-26	2.88e-25
MYCTH_2313757	16.79	13.075	11.225	31.585	38.959	31.273	13.6967	33.939	1.30912	1.87e-12	5.75e-12
MYCTH_2300840	43.796	41.583	43.51	105.86	109.077	104.333	42.963	106.423	1.30865	1.85e-28	1.13e-27
MYCTH_102985	7.135	6.748	6.464	16.951	16.919	16.529	6.78233	16.7997	1.30858	1.75e-28	1.07e-27
MYCTH_2309724	13.631	12.07	11.227	33.926	29.646	27.886	12.3093	30.486	1.30839	2.88e-14	9.82e-14
MYCTH_2304038	0.51	2.093	2.486	4.293	3.732	4.576	1.69633	4.20033	1.30808	0.0333138	0.0458896
MYCTH_75151	6.39	7.266	6.801	18.121	16.936	15.557	6.819	16.8713	1.30694	3.03e-13	9.73e-13
MYCTH_2296602	32.533	33.07	29.678	77.318	77.787	80.601	31.7603	78.5687	1.30673	2.1e-27	1.24e-26
MYCTH_2057586	0.956	0.942	1.014	2.759	2.453	1.985	0.970667	2.399	1.30539	0.000154818	0.000273584
MYCTH_97448	1.608	1.672	1.125	3.865	3.266	3.748	1.46833	3.62633	1.30433	8.5e-06	1.66e-05
MYCTH_2298800	11.301	11.192	11.74	28.331	27.735	28.476	11.411	28.1807	1.30428	1.3e-24	6.93e-24
MYCTH_2298826	25.91	24.465	23.687	62.34	59.061	61.39	24.6873	60.9303	1.30339	2.43e-28	1.48e-27
MYCTH_2307564	1.422	0.95	1.293	2.758	2.887	3.399	1.22167	3.01467	1.30315	0.00378096	0.00582222
MYCTH_2299379	3.079	2.328	2.314	6.403	6.046	6.592	2.57367	6.347	1.30225	3.42e-11	9.72e-11
MYCTH_86753	96.982	94.682	95.946	224.449	242.437	242.041	95.87	236.309	1.30152	2.01e-33	1.45e-32
MYCTH_2300736	7.466	8.152	7.399	20.406	17.713	18.571	7.67233	18.8967	1.30039	7.65e-13	2.4e-12
MYCTH_2309828	21.445	21.989	20.397	52.917	51.958	52.33	21.277	52.4017	1.30032	1.26e-27	7.51e-27
MYCTH_2118610	15.085	15.554	14.213	38.271	37.294	34.832	14.9507	36.799	1.29946	9.84e-25	5.31e-24
MYCTH_2311958	3.17	3.552	3.55	8.028	9.367	7.877	3.424	8.424	1.29882	9.4e-14	3.1e-13
MYCTH_2294478	35.353	36.135	32.139	84.442	85.042	85.353	34.5423	84.9457	1.29817	2.11e-30	1.38e-29
MYCTH_2304622	17.552	16.996	16.919	41.36	42.686	42.509	17.1557	42.185	1.29804	7.73e-31	5.12e-30
MYCTH_2299084	11.456	9.441	9.324	24.22	24.269	25.816	10.0737	24.7683	1.29791	5.57e-22	2.68e-21
MYCTH_2133483	279.503	297.252	306.199	718.154	721.822	729.352	294.318	723.109	1.29684	1.31e-26	7.51e-26
MYCTH_2305556	9.02	10.183	10.132	22.553	26.032	23.418	9.77833	24.001	1.29543	1.27e-19	5.56e-19
MYCTH_2109793	4.066	2.979	3.794	8.686	9.485	8.424	3.613	8.865	1.29492	1.63e-07	3.63e-07
MYCTH_2306669	7.185	6.989	6.861	17.329	16.816	17.446	7.01167	17.197	1.29433	2.06e-17	8.14e-17
MYCTH_2307352	0.372	0.405	0.208	0.559	0.929	0.926	0.328333	0.804667	1.29323	0.0135785	0.0197014
MYCTH_2299516	3.436	2.996	3.674	8.447	7.784	8.532	3.36867	8.25433	1.29297	5.39e-14	1.8e-13
MYCTH_2316301	48.885	44.273	47.152	118.097	111.683	114.016	46.77	114.599	1.29293	3.68e-26	2.08e-25
MYCTH_2309885	9.921	10.334	9.18	23.562	24.371	24.189	9.81167	24.0407	1.29291	1e-22	4.97e-22
MYCTH_2308084	2.997	2.891	2.379	6.413	6.734	7.104	2.75567	6.75033	1.29256	5.9e-11	1.66e-10
MYCTH_2304854	6.173	6.106	6.323	15.079	14.495	15.993	6.20067	15.189	1.29253	2e-12	6.1e-12
MYCTH_2303859	13.959	12.951	12.405	31.413	31.497	33.384	13.105	32.098	1.29237	2.37e-22	1.16e-21
MYCTH_2297035	36.751	37.883	36.688	90.925	91.272	90.463	37.1073	90.8867	1.29236	1.65e-28	1.02e-27
MYCTH_2305841	3.769	4.505	4.766	9.89	10.638	11.408	4.34667	10.6453	1.29224	5.15e-12	1.53e-11
MYCTH_2297953	104.233	98.979	97.569	243.037	243.72	249.677	100.26	245.478	1.29184	8.18e-31	5.41e-30
MYCTH_2299876	22.076	20.388	22.794	52.903	53.077	53.542	21.7527	53.174	1.28953	2.83e-22	1.38e-21
MYCTH_2310508	51.483	55.131	55.929	133.241	138.118	125.679	54.181	132.346	1.28846	5.37e-24	2.81e-23
MYCTH_2063133	5.057	4.082	3.6	9.962	11.78	9.362	4.24633	10.368	1.28785	2.31e-14	7.88e-14
MYCTH_2306136	1.586	1.649	2.13	4.247	4.062	4.786	1.78833	4.365	1.28737	3.09e-06	6.3e-06
MYCTH_2311903	7.194	6.255	5.376	13.827	15.633	16.427	6.275	15.2957	1.28544	2.07e-21	9.73e-21
MYCTH_2307988	299.311	294.428	287.53	702.515	716.003	728.534	293.756	715.684	1.2847	4.43e-32	3.05e-31
MYCTH_2294689	23.279	25.069	23.17	58.317	54.849	61.014	23.8393	58.06	1.2842	1.93e-21	9.1e-21
MYCTH_2306799	5.558	5.018	4.652	12.904	12.189	11.968	5.076	12.3537	1.28318	4.77e-20	2.12e-19
MYCTH_2295397	1.35	1.031	1.458	3.259	2.712	3.372	1.27967	3.11433	1.28316	0.00153973	0.00247355
MYCTH_2303804	42.818	40.746	44.346	102.363	101.704	107.032	42.6367	103.7	1.28224	3.06e-26	1.74e-25
MYCTH_2295256	81.598	86.721	84.318	205.084	208.348	199.955	84.2123	204.462	1.27973	1.48e-26	8.48e-26
MYCTH_2297855	14.945	13.83	14.807	35.761	35.351	34.693	14.5273	35.2683	1.2796	7.02e-26	3.93e-25
MYCTH_2087011	12.424	12.7	12.416	30.534	28.924	31.658	12.5133	30.372	1.27928	1.57e-19	6.84e-19
MYCTH_2315429	91.179	90.398	91.103	224.226	220.902	216.21	90.8933	220.446	1.27818	3.41e-27	1.99e-26
MYCTH_2297116	15.788	19.506	20.735	45.507	43.746	46.517	18.6763	45.2567	1.27692	6.27e-16	2.3e-15
MYCTH_2308517	22.411	22.67	23.135	55.329	54.442	55.386	22.7387	55.0523	1.27566	1.27e-23	6.58e-23
MYCTH_94266	0.239	0.284	0.29	0.879	0.374	0.715	0.271	0.656	1.2754	0.00804718	0.011969
MYCTH_2062247	2.904	3.882	2.265	6.387	8.36	7.159	3.017	7.302	1.27518	1.14e-05	2.2e-05
MYCTH_60294	184.497	194.472	199.402	466	478.584	454.85	192.79	466.478	1.27478	5.76e-26	3.23e-25
MYCTH_2297134	20.005	21.756	20.628	51.081	49.414	50.443	20.7963	50.3127	1.27459	9.35e-21	4.27e-20
MYCTH_2069205	28.625	29.801	26.482	67.015	70.4	67.952	28.3027	68.4557	1.27423	1.8e-29	1.14e-28
MYCTH_2302657	21.672	19.006	20.858	48.828	48.79	51.215	20.512	49.611	1.27419	6.72e-24	3.5e-23
MYCTH_2302248	16.702	17.71	15.255	40.132	39.991	40.001	16.5557	40.0413	1.27416	1.52e-22	7.45e-22
MYCTH_2313751	52.28	53.456	53.832	127.3	132.282	126.151	53.1893	128.578	1.27343	2.33e-27	1.37e-26
MYCTH_2305814	2.31	3.162	2.249	6.46	5.145	7.052	2.57367	6.219	1.27286	6.29e-09	1.55e-08
MYCTH_2310362	6.847	6.603	6.616	15.567	15.735	17.181	6.68867	16.161	1.27273	3.45e-19	1.47e-18
MYCTH_50303	4.478	3.502	4.605	8.648	10.45	11.307	4.195	10.135	1.2726	7.26e-08	1.67e-07
MYCTH_2315436	15.968	15.179	15.403	37.537	37.092	37.828	15.5167	37.4857	1.27252	3.61e-25	1.98e-24
MYCTH_2303617	19.316	17.266	18.762	45.398	43.024	45.247	18.448	44.5563	1.27217	2.6e-23	1.33e-22
MYCTH_2307363	45.751	38.575	39.822	98.622	100.826	100.387	41.3827	99.945	1.27211	3.1e-27	1.82e-26
MYCTH_95278	2.553	1.92	1.608	5.332	4.561	4.792	2.027	4.895	1.27196	2.3e-05	4.36e-05
MYCTH_104267	3.505	3.037	3.352	7.97	6.662	9.252	3.298	7.96133	1.27142	2.94e-06	6e-06
MYCTH_2311380	15.339	12.834	14.88	36.158	32.362	35.361	14.351	34.627	1.27075	1.04e-19	4.58e-19
MYCTH_2311387	4.792	3.731	3.333	9.16	9.481	9.958	3.952	9.533	1.27035	3.56e-17	1.39e-16
MYCTH_2299719	10.619	14.95	11.567	29.819	30.29	29.456	12.3787	29.855	1.27012	2.35e-13	7.58e-13
MYCTH_2307571	30.538	35.374	33.333	82.365	82.825	74.15	33.0817	79.78	1.27	1.81e-18	7.51e-18
MYCTH_2301131	34.66	32.127	33.076	80.195	81.568	78.937	33.2877	80.2333	1.26921	1.98e-28	1.21e-27
MYCTH_2301123	16.487	17.339	16.24	40.413	40.904	39.336	16.6887	40.2177	1.26896	1.23e-23	6.37e-23
MYCTH_2305886	42.643	43.193	41.077	100.136	105.15	100.548	42.3043	101.945	1.26891	4.38e-29	2.73e-28
MYCTH_2294825	10.744	11.708	12.019	28.318	25.195	29.551	11.4903	27.688	1.26884	1.62e-16	6.09e-16
MYCTH_2055311	23.059	22.109	21.969	54.221	52.862	54.674	22.379	53.919	1.26865	4.75e-26	2.67e-25
MYCTH_114691	5.194	4.669	5.257	13.003	13.148	10.268	5.04	12.1397	1.26823	6.92e-12	2.04e-11
MYCTH_2297469	0.91	0.874	1.117	2.629	2.034	2.323	0.967	2.32867	1.26792	0.00158091	0.00253599
MYCTH_2082154	58.243	59.444	68.442	149.323	148.31	150.294	62.043	149.309	1.26696	9.29e-20	4.08e-19
MYCTH_2298599	29.069	30.816	30.014	74.105	70.539	71.592	29.9663	72.0787	1.26623	5.02e-24	2.63e-23
MYCTH_2142974	2.152	1.726	3.344	6.95	4.438	5.981	2.40733	5.78967	1.26604	0.000389761	0.000664124
MYCTH_2297012	6.589	5.935	6.007	15.268	15.554	13.741	6.177	14.8543	1.26591	1.53e-16	5.77e-16
MYCTH_52514	0.733	0.201	0.805	1.44	1.374	1.365	0.579667	1.393	1.2649	0.00948876	0.0140157
MYCTH_2050031	3.142	3.837	4.3	8.826	9.815	8.45	3.75967	9.03033	1.26417	6.43e-06	1.27e-05
MYCTH_2307873	1.113	1.043	0.647	2.444	2.033	2.252	0.934333	2.243	1.26342	5.19e-06	1.04e-05
MYCTH_2308845	2.995	1.196	2.168	6.825	4.549	3.888	2.11967	5.08733	1.26307	0.000567065	0.000949441
MYCTH_2295862	20.953	19.938	23.173	50.112	54.141	49.474	21.3547	51.2423	1.26278	2.19e-19	9.46e-19
MYCTH_102510	3.623	3.552	4.666	8.526	8.999	10.882	3.947	9.469	1.26246	7.87e-09	1.92e-08
MYCTH_2303256	7.22	8.579	4.339	17.224	17.315	13.77	6.71267	16.103	1.26237	3.94e-09	9.83e-09
MYCTH_2053430	1.187	1.269	1.495	3.476	3.393	2.607	1.317	3.15867	1.26206	0.000134442	0.000238829
MYCTH_2067496	3.108	3.674	4.256	9.287	9.184	7.997	3.67933	8.82267	1.26177	1e-07	2.27e-07
MYCTH_2304419	17.217	17.544	17.756	43.046	42.156	40.725	17.5057	41.9757	1.26173	3.32e-19	1.42e-18
MYCTH_2076157	23.13	21.624	22.279	52.326	52.118	56.283	22.3443	53.5757	1.26167	2.02e-19	8.73e-19
MYCTH_2127034	3.349	4.041	3.721	9.867	9.271	7.482	3.70367	8.87333	1.26052	6.91e-09	1.69e-08
MYCTH_2302259	22.603	21.506	19.454	51.753	49.382	51.041	21.1877	50.7253	1.25948	4.64e-26	2.61e-25
MYCTH_103061	3.737	4.122	3.566	9.356	9.361	8.634	3.80833	9.117	1.2594	1.41e-19	6.16e-19
MYCTH_2306544	8.092	7.159	7.838	18.476	17.771	19.011	7.69633	18.4193	1.25898	5.62e-19	2.37e-18
MYCTH_2310483	30.475	32.349	30.94	74.097	73.039	77.229	31.2547	74.7883	1.25874	6.57e-23	3.28e-22
MYCTH_2138347	11.635	10.483	11.267	27.433	26.161	26.277	11.1283	26.6237	1.25847	3.98e-20	1.78e-19
MYCTH_2312518	24.11	24.012	25.282	58.535	60.27	56.731	24.468	58.512	1.25784	4.99e-25	2.72e-24
MYCTH_2295859	2.984	3.133	3.147	7.471	7.304	7.373	3.088	7.38267	1.25747	8.77e-12	2.58e-11
MYCTH_2296676	20.175	22.023	21.435	49.091	50.351	52.562	21.211	50.668	1.25626	4.73e-23	2.39e-22
MYCTH_94500	6.054	3.669	3.152	10.185	11.008	9.553	4.29167	10.2487	1.25583	2.27e-06	4.67e-06
MYCTH_2116256	6.659	6.652	9.279	18.959	18.311	16.662	7.53	17.9773	1.25546	8.03e-10	2.1e-09
MYCTH_2054613	9.801	11.625	9.199	22.299	24.316	26.489	10.2083	24.368	1.25524	8.23e-15	2.88e-14
MYCTH_117063	87.994	96.007	97.293	221.92	225.062	224.461	93.7647	223.814	1.25519	1.54e-23	7.93e-23
MYCTH_2295768	14.614	17.167	14.365	35.139	35.86	39.09	15.382	36.6963	1.25439	2.97e-22	1.44e-21
MYCTH_2300045	4.633	4.864	3.589	11.986	9.168	10.062	4.362	10.4053	1.25426	1.4e-09	3.61e-09
MYCTH_2056896	1.598	1.017	1.821	3.171	3.316	4.093	1.47867	3.52667	1.25401	0.00270035	0.00423182
MYCTH_2295970	21.309	22.929	24.753	54.647	53.259	56.583	22.997	54.8297	1.25351	2.34e-20	1.06e-19
MYCTH_2306344	18.412	18.362	18.239	45.428	42.292	43.277	18.3377	43.6657	1.25169	1.24e-23	6.4e-23
MYCTH_2315848	454.432	474.025	479.197	1057.95	1141.98	1151.86	469.218	1117.27	1.25164	2.05e-29	1.3e-28
MYCTH_41800	6.731	7.127	8.688	17.1	18.589	17.983	7.51533	17.8907	1.2513	9.37e-14	3.1e-13
MYCTH_2306912	73.668	74.789	73.893	175.115	172.964	181.008	74.1167	176.362	1.25067	2.77e-26	1.57e-25
MYCTH_2307257	211.565	212.524	209.125	514.22	489.885	502.154	211.071	502.086	1.2502	1.8e-26	1.03e-25
MYCTH_2294684	37.545	37.646	35.556	88.062	88.463	86.862	36.9157	87.7957	1.24992	1.88e-27	1.11e-26
MYCTH_2301905	33.806	36.03	38.488	81.663	89.283	86.65	36.108	85.8653	1.24976	3.85e-22	1.86e-21
MYCTH_2296969	12.88	12.121	12.33	30.237	29.294	29.069	12.4437	29.5333	1.24693	4.5e-19	1.91e-18
MYCTH_81379	20.398	21.309	18.956	46.084	49.207	48.665	20.221	47.9853	1.24674	5.42e-23	2.72e-22
MYCTH_2312808	105.833	108.496	114.078	259.555	263.297	256.115	109.469	259.656	1.24608	6.71e-25	3.64e-24
MYCTH_91802	3.131	1.86	1.419	4.889	4.611	5.703	2.13667	5.06767	1.24596	1.15e-06	2.42e-06
MYCTH_2297950	25.529	23.135	24.383	55.681	60.47	57.069	24.349	57.74	1.24571	1.82e-27	1.08e-26
MYCTH_2296915	13.867	15.51	12.004	32.777	33.736	31.613	13.7937	32.7087	1.24567	9.85e-21	4.5e-20
MYCTH_2296162	13.61	15.322	13.957	31.741	32.764	37.183	14.2963	33.896	1.24547	9.54e-17	3.64e-16
MYCTH_2295926	37.968	38.23	36.365	88.718	88.575	89.555	37.521	88.9493	1.24529	7.91e-28	4.74e-27
MYCTH_112826	2.237	2.452	2.31	5.895	5.225	5.459	2.333	5.52633	1.24414	6.33e-09	1.56e-08
MYCTH_2299291	30.185	33.223	33.126	75.792	74.68	78.109	32.178	76.1937	1.2436	1.43e-21	6.74e-21
MYCTH_2296499	112.129	117.508	114.968	274.763	271.448	269.323	114.868	271.845	1.2428	1.23e-25	6.83e-25
MYCTH_2297138	97.476	95.244	94.289	232.484	222.621	222.995	95.6697	226.033	1.2404	8.85e-26	4.92e-25
MYCTH_2302071	38.13	39.453	37.978	89.074	92.879	91.032	38.5203	90.995	1.24017	4.74e-28	2.86e-27
MYCTH_2301729	13.509	12.384	13.744	29.999	30.768	32.858	13.2123	31.2083	1.24005	2.25e-19	9.69e-19
MYCTH_2300304	36.482	37.589	38.83	87.855	90.505	88.193	37.6337	88.851	1.23936	1.95e-24	1.04e-23
MYCTH_72245	2.236	2.74	2.348	6.508	5.764	5.012	2.44133	5.76133	1.23873	0.000605133	0.00101028
MYCTH_2311147	42.39	40.754	41.271	99.689	97.524	96.223	41.4717	97.812	1.23789	5.05e-26	2.84e-25
MYCTH_2300508	5.288	5.262	3.775	13.899	10.325	9.56	4.775	11.2613	1.23781	4.39e-07	9.5e-07
MYCTH_2294541	28.253	24.931	24.741	64.004	59.058	60.655	25.975	61.239	1.23733	1.82e-18	7.56e-18
MYCTH_2311070	5.716	6.445	6.153	14.895	15.421	12.825	6.10467	14.3803	1.23611	1.9e-14	6.53e-14
MYCTH_2303019	25.236	23.916	23.25	53.594	56.908	60.033	24.134	56.845	1.23597	8.57e-26	4.78e-25
MYCTH_49824	1.549	1.565	1.734	4.265	4.646	2.5	1.616	3.80367	1.23496	0.00175148	0.0027963
MYCTH_2294189	5.013	5.392	5.632	12.41	13.544	11.777	5.34567	12.577	1.23435	3.6e-14	1.22e-13
[truncated: 1,490 more rows]

## Sheet: Table S3
Table S3. Gene Ontology (GO) enrichment analysis of DEGs in M. thermophila ΔMthac-1 strain compared with the WT strain when grown on Avicel for 48 h.
class	ID	Descrption	Pvalue	Qvalue	Up	Down	fg_num	bg_num
Molecular Function	GO:0003824	catalytic activity	2.44541e-13	3.64121e-10	848	403	1251	3016
Cellular Component	GO:0000502	proteasome complex	1.1257e-08	7.08066e-06	29	0	29	36
Cellular Component	GO:0005576	extracellular region	3.22092e-08	1.01298e-05	43	30	73	127
Molecular Function	GO:0016491	oxidoreductase activity	6.55622e-08	4.8811e-05	187	116	303	644
Biological Process	GO:1901575	organic substance catabolic process	5.6969e-07	0.000490019	148	106	254	584
Biological Process	GO:0005976	polysaccharide metabolic process	6.2158e-07	0.000490019	37	33	70	126
Biological Process	GO:0000272	polysaccharide catabolic process	7.54852e-07	0.000490019	25	29	54	91
Cellular Component	GO:0005839	proteasome core complex	7.66801e-07	0.000160773	13	0	13	13
Biological Process	GO:0005975	carbohydrate metabolic process	7.84769e-07	0.000490019	90	82	172	374
Biological Process	GO:0009056	catabolic process	9.746e-07	0.000490019	157	111	268	624
Biological Process	GO:0016052	carbohydrate catabolic process	1.06797e-06	0.000490019	37	42	79	148
Biological Process	GO:0044550	secondary metabolite biosynthetic process	8.67173e-06	0.00341047	21	11	32	49
Biological Process	GO:0019748	secondary metabolic process	1.69987e-05	0.00584966	26	14	40	67
Cellular Component	GO:0005838	proteasome regulatory particle	7.43565e-05	0.00935404	15	0	15	19
Cellular Component	GO:0022624	proteasome accessory complex	7.43565e-05	0.00935404	15	0	15	19
Cellular Component	GO:0005730	nucleolus	0.000216493	0.0226956	72	8	80	170
Molecular Function	GO:0004315	3-oxoacyl-[acyl-carrier-protein] synthase activity	0.000293833	0.145839	7	5	12	14
Biological Process	GO:1901565	organonitrogen compound catabolic process	0.000353556	0.108149	25	32	57	114
Cellular Component	GO:0019773	proteasome core complex, alpha-subunit complex	0.000513479	0.0461397	7	0	7	7
Biological Process	GO:0009251	glucan catabolic process	0.0005368	0.147781	7	14	21	33
Biological Process	GO:0006364	rRNA processing	0.000696102	0.148969	61	4	65	136
Biological Process	GO:0046348	amino sugar catabolic process	0.000703448	0.148969	5	5	10	12
Biological Process	GO:1901072	glucosamine-containing compound catabolic process	0.000703448	0.148969	5	5	10	12
Molecular Function	GO:0004312	fatty acid synthase activity	0.000711307	0.264784	9	6	15	20
Biological Process	GO:0016072	rRNA metabolic process	0.00100688	0.186921	62	4	66	140
Biological Process	GO:0009057	macromolecule catabolic process	0.00101846	0.186921	103	44	147	349
Biological Process	GO:1901136	carbohydrate derivative catabolic process	0.00113353	0.189934	17	8	25	43
Biological Process	GO:0072330	monocarboxylic acid biosynthetic process	0.00117286	0.189934	18	11	29	52
Molecular Function	GO:0016798	hydrolase activity, acting on glycosyl bonds	0.00128256	0.369386	55	32	87	179
Molecular Function	GO:0031177	phosphopantetheine binding	0.00162877	0.369386	8	7	15	21
Biological Process	GO:0006026	aminoglycan catabolic process	0.00172862	0.254522	6	3	9	11
Molecular Function	GO:0022857	transmembrane transporter activity	0.00173654	0.369386	118	82	200	455
Biological Process	GO:0006040	amino sugar metabolic process	0.0017566	0.254522	14	6	20	33
Biological Process	GO:0006022	aminoglycan metabolic process	0.00189626	0.26049	15	4	19	31
Biological Process	GO:1901071	glucosamine-containing compound metabolic process	0.00203568	0.26049	12	6	18	29
Biological Process	GO:0044712	single-organism catabolic process	0.00211694	0.26049	45	61	106	246
Biological Process	GO:0006633	fatty acid biosynthetic process	0.00217627	0.26049	14	9	23	40
Biological Process	GO:0009063	cellular amino acid catabolic process	0.00228487	0.262094	9	21	30	56
Molecular Function	GO:0016837	carbon-oxygen lyase activity, acting on polysaccharides	0.00231597	0.397505	6	2	8	9
Cellular Component	GO:0016020	membrane	0.00274733	0.216009	547	221	768	2124
Molecular Function	GO:0004713	protein tyrosine kinase activity	0.00275591	0.397505	4	2	6	6
Molecular Function	GO:0030570	pectate lyase activity	0.00275591	0.397505	5	1	6	6
Molecular Function	GO:0004553	hydrolase activity, hydrolyzing O-glycosyl compounds	0.00309343	0.397505	46	32	78	162
Biological Process	GO:0006285	base-excision repair, AP site formation	0.0031306	0.341282	7	0	7	8
Biological Process	GO:0055085	transmembrane transport	0.00322315	0.341282	112	76	188	468
Molecular Function	GO:0008236	serine-type peptidase activity	0.00329128	0.397505	17	5	22	36
Biological Process	GO:0008152	metabolic process	0.00336378	0.342981	784	351	1135	3186
Molecular Function	GO:0072341	modified amino acid binding	0.0034705	0.397505	9	7	16	24
Biological Process	GO:0006631	fatty acid metabolic process	0.00360069	0.354025	23	19	42	86
Cellular Component	GO:0008540	proteasome regulatory particle, base subcomplex	0.00383248	0.267848	8	0	8	10
Molecular Function	GO:0005215	transporter activity	0.00435317	0.441541	123	86	209	485
Molecular Function	GO:0016722	oxidoreductase activity, oxidizing metal ions	0.00446251	0.441541	8	2	10	13
Cellular Component	GO:0019774	proteasome core complex, beta-subunit complex	0.00447897	0.281727	5	0	5	5
Biological Process	GO:1901606	alpha-amino acid catabolic process	0.00451945	0.401848	8	16	24	44
Biological Process	GO:0006108	malate metabolic process	0.00475868	0.401848	0	5	5	5
Biological Process	GO:0006513	protein monoubiquitination	0.00475868	0.401848	5	0	5	5
Biological Process	GO:0006687	glycosphingolipid metabolic process	0.00475868	0.401848	5	0	5	5
Biological Process	GO:0032787	monocarboxylic acid metabolic process	0.00484031	0.401848	30	39	69	155
Biological Process	GO:0009403	toxin biosynthetic process	0.00510885	0.401848	6	4	10	14
Biological Process	GO:0009404	toxin metabolic process	0.00510885	0.401848	6	4	10	14
Molecular Function	GO:0017171	serine hydrolase activity	0.00527929	0.441541	17	5	22	37
Molecular Function	GO:0016787	hydrolase activity	0.00535123	0.441541	351	142	493	1214
Molecular Function	GO:0019104	DNA N-glycosylase activity	0.00554817	0.441541	7	0	7	8
Molecular Function	GO:0019842	vitamin binding	0.00572961	0.441541	10	10	20	33
Biological Process	GO:0044042	glucan metabolic process	0.00585443	0.447702	9	16	25	47
Molecular Function	GO:0016810	hydrolase activity, acting on carbon-nitrogen (but not peptide) bonds	0.00593071	0.441541	25	16	41	79
Cellular Component	GO:0030686	90S preribosome	0.00684687	0.347374	17	2	19	34
Biological Process	GO:0045229	external encapsulating structure organization	0.00739966	0.536086	16	7	23	43
Biological Process	GO:0071555	cell wall organization	0.00739966	0.536086	16	7	23	43
Cellular Component	GO:0008541	proteasome regulatory particle, lid subcomplex	0.00753679	0.347374	6	0	6	7
Biological Process	GO:0006508	proteolysis	0.00772635	0.545401	99	21	120	292
Molecular Function	GO:0016723	oxidoreductase activity, oxidizing metal ions, NAD or NADP as acceptor	0.00775607	0.549942	6	2	8	10
Molecular Function	GO:0046906	tetrapyrrole binding	0.00813416	0.550535	25	19	44	87
Biological Process	GO:0006030	chitin metabolic process	0.00819951	0.564332	10	4	14	23
Cellular Component	GO:0005618	cell wall	0.0085885	0.347374	9	3	12	19
Cellular Component	GO:0009277	fungal-type cell wall	0.0085885	0.347374	9	3	12	19
Cellular Component	GO:0030312	external encapsulating structure	0.0085885	0.347374	9	3	12	19
Cellular Component	GO:0030684	preribosome	0.00883622	0.347374	34	3	37	78
Cellular Component	GO:0051286	cell tip	0.00967944	0.358139	8	2	10	15
Biological Process	GO:0042254	ribosome biogenesis	0.0097596	0.577996	74	5	79	185
Biological Process	GO:0034470	ncRNA processing	0.00984806	0.577996	83	7	90	214
Molecular Function	GO:0016835	carbon-oxygen lyase activity	0.00985597	0.638067	24	14	38	74
Biological Process	GO:0006032	chitin catabolic process	0.00989435	0.577996	4	3	7	9
Biological Process	GO:0015677	copper ion import	0.00989435	0.577996	6	1	7	9
Biological Process	GO:0043248	proteasome assembly	0.00989435	0.577996	6	1	7	9
Biological Process	GO:0000469	cleavage involved in rRNA processing	0.0101629	0.577996	11	0	11	17
Biological Process	GO:0090501	RNA phosphodiester bond hydrolysis	0.0101629	0.577996	11	0	11	17
Biological Process	GO:0044248	cellular catabolic process	0.010666	0.577996	111	75	186	474
Biological Process	GO:0000478	endonucleolytic cleavage involved in rRNA processing	0.0107075	0.577996	8	0	8	11
Biological Process	GO:0000479	endonucleolytic cleavage of tricistronic rRNA transcript (SSU-rRNA, 5.8S rRNA, LSU-rRNA)	0.0107075	0.577996	8	0	8	11
Biological Process	GO:0090502	RNA phosphodiester bond hydrolysis, endonucleolytic	0.0107075	0.577996	8	0	8	11
Biological Process	GO:0044282	small molecule catabolic process	0.0109425	0.579319	18	38	56	126
Molecular Function	GO:0020037	heme binding	0.0113192	0.681066	25	18	43	86
Molecular Function	GO:0016811	hydrolase activity, acting on carbon-nitrogen (but not peptide) bonds, in linear amides	0.011435	0.681066	16	7	23	41
Molecular Function	GO:0016705	oxidoreductase activity, acting on paired donors, with incorporation or reduction of molecular oxygen	0.0129328	0.74065	36	20	56	117
Biological Process	GO:0044710	single-organism metabolic process	0.0131385	0.658761	316	191	507	1379
Cellular Component	GO:0051285	cell cortex of cell tip	0.013221	0.462	3	1	4	4
Biological Process	GO:0000966	RNA 5'-end processing	0.0138787	0.658761	4	0	4	4
Biological Process	GO:0009228	thiamine biosynthetic process	0.0138787	0.658761	0	4	4	4
Biological Process	GO:0032845	negative regulation of homeostatic process	0.0138787	0.658761	2	2	4	4
Biological Process	GO:0042724	thiamine-containing compound biosynthetic process	0.0138787	0.658761	0	4	4	4
Biological Process	GO:0070941	eisosome assembly	0.0138787	0.658761	0	4	4	4
Biological Process	GO:0071897	DNA biosynthetic process	0.0165184	0.759973	11	1	12	20
Biological Process	GO:0016054	organic acid catabolic process	0.0168392	0.759973	13	30	43	95
Biological Process	GO:0046395	carboxylic acid catabolic process	0.0168392	0.759973	13	30	43	95
Molecular Function	GO:0000293	ferric-chelate reductase activity	0.0168609	0.831598	6	1	7	9
Molecular Function	GO:0004252	serine-type endopeptidase activity	0.0182402	0.831598	11	4	15	25
Biological Process	GO:0071554	cell wall organization or biogenesis	0.0184645	0.819883	32	12	44	98
Molecular Function	GO:0008519	ammonium transmembrane transporter activity	0.019683	0.831598	1	3	4	4
Molecular Function	GO:0015087	cobalt ion transmembrane transporter activity	0.019683	0.831598	3	1	4	4
Molecular Function	GO:0016615	malate dehydrogenase activity	0.019683	0.831598	0	4	4	4
Molecular Function	GO:0050897	cobalt ion binding	0.019683	0.831598	1	3	4	4
Biological Process	GO:0006772	thiamine metabolic process	0.0203973	0.857924	0	5	5	6
Biological Process	GO:0006813	potassium ion transport	0.0203973	0.857924	5	0	5	6
Biological Process	GO:0042723	thiamine-containing compound metabolic process	0.0203973	0.857924	0	5	5	6
Biological Process	GO:0019752	carboxylic acid metabolic process	0.0205677	0.857924	75	87	162	415
Molecular Function	GO:0008061	chitin binding	0.0207438	0.831598	7	4	11	17
Cellular Component	GO:0030688	preribosome, small subunit precursor	0.0208607	0.690599	8	0	8	12
Biological Process	GO:0031505	fungal-type cell wall organization	0.021209	0.871467	11	3	14	25
Molecular Function	GO:0008233	peptidase activity	0.0218358	0.831598	60	16	76	168
Biological Process	GO:0030001	metal ion transport	0.0220685	0.893452	21	12	33	71
Biological Process	GO:0006582	melanin metabolic process	0.022865	0.900886	4	2	6	8
Biological Process	GO:0006082	organic acid metabolic process	0.0230485	0.900886	76	91	167	430
Biological Process	GO:0009310	amine catabolic process	0.0232339	0.900886	4	3	7	10
Biological Process	GO:0043436	oxoacid metabolic process	0.0246682	0.920773	76	90	166	428
Biological Process	GO:0000462	maturation of SSU-rRNA from tricistronic rRNA transcript (SSU-rRNA, 5.8S rRNA, LSU-rRNA)	0.0247502	0.920773	16	0	16	30
Biological Process	GO:0044774	mitotic DNA integrity checkpoint	0.0247502	0.920773	13	3	16	30
Molecular Function	GO:0001071	nucleic acid binding transcription factor activity	0.0288295	0.831598	66	36	102	234
Molecular Function	GO:0003700	transcription factor activity, sequence-specific DNA binding	0.0288295	0.831598	66	36	102	234
Biological Process	GO:0009225	nucleotide-sugar metabolic process	0.0298821	0.961856	9	2	11	19
Molecular Function	GO:0000182	rDNA binding	0.0304185	0.831598	3	2	5	6
Molecular Function	GO:0004503	monophenol monooxygenase activity	0.0304185	0.831598	2	3	5	6
Molecular Function	GO:0015248	sterol transporter activity	0.0304185	0.831598	3	2	5	6
Molecular Function	GO:0016716	oxidoreductase activity, acting on paired donors, with incorporation or reduction of molecular oxygen, another compound as one donor, and incorporation of one atom of oxygen	0.0304185	0.831598	2	3	5	6
Biological Process	GO:0044283	small molecule biosynthetic process	0.0313395	0.961856	61	49	110	277
Biological Process	GO:0016051	carbohydrate biosynthetic process	0.0314379	0.961856	15	11	26	55
Cellular Component	GO:0000781	chromosome, telomeric region	0.0325728	1	12	1	13	24
Biological Process	GO:0046364	monosaccharide biosynthetic process	0.0333793	0.961856	3	7	10	17
Biological Process	GO:0030490	maturation of SSU-rRNA	0.0343798	0.961856	21	0	21	43
Biological Process	GO:0044281	small molecule metabolic process	0.0346672	0.961856	136	142	278	745
Biological Process	GO:0071704	organic substance metabolic process	0.0354769	0.961856	713	332	1045	2960
Molecular Function	GO:0031406	carboxylic acid binding	0.0355354	0.831598	6	5	11	18
Molecular Function	GO:0043177	organic acid binding	0.0355354	0.831598	6	5	11	18
Biological Process	GO:0019363	pyridine nucleotide biosynthetic process	0.0371579	0.961856	4	5	9	15
Molecular Function	GO:0016829	lyase activity	0.037984	0.831598	37	33	70	157
Cellular Component	GO:0031588	nucleotide-activated protein kinase complex	0.0390112	1	0	3	3	3
Cellular Component	GO:0032126	eisosome	0.0390112	1	0	3	3	3
Cellular Component	GO:0032807	DNA ligase IV complex	0.0390112	1	2	1	3	3
Biological Process	GO:0055076	transition metal ion homeostasis	0.0400135	0.961856	10	5	15	29
Biological Process	GO:0034660	ncRNA metabolic process	0.0404066	0.961856	98	10	108	274
Biological Process	GO:0000472	endonucleolytic cleavage to generate mature 5'-end of SSU-rRNA from (SSU-rRNA, 5.8S rRNA, LSU-rRNA)	0.0404606	0.961856	3	0	3	3
Biological Process	GO:0000480	endonucleolytic cleavage in 5'-ETS of tricistronic rRNA transcript (SSU-rRNA, 5.8S rRNA, LSU-rRNA)	0.0404606	0.961856	3	0	3	3
Biological Process	GO:0000967	rRNA 5'-end processing	0.0404606	0.961856	3	0	3	3
Biological Process	GO:0001172	transcription, RNA-templated	0.0404606	0.961856	3	0	3	3
Biological Process	GO:0006046	N-acetylglucosamine catabolic process	0.0404606	0.961856	1	2	3	3
Biological Process	GO:0006677	glycosylceramide metabolic process	0.0404606	0.961856	3	0	3	3
Biological Process	GO:0006678	glucosylceramide metabolic process	0.0404606	0.961856	3	0	3	3
Biological Process	GO:0006741	NADP biosynthetic process	0.0404606	0.961856	2	1	3	3
Biological Process	GO:0009651	response to salt stress	0.0404606	0.961856	2	1	3	3
Biological Process	GO:0010737	protein kinase A signaling	0.0404606	0.961856	1	2	3	3
Biological Process	GO:0019377	glycolipid catabolic process	0.0404606	0.961856	3	0	3	3
Biological Process	GO:0019627	urea metabolic process	0.0404606	0.961856	1	2	3	3
Biological Process	GO:0034471	ncRNA 5'-end processing	0.0404606	0.961856	3	0	3	3
Biological Process	GO:0046209	nitric oxide metabolic process	0.0404606	0.961856	2	1	3	3
Biological Process	GO:0046479	glycosphingolipid catabolic process	0.0404606	0.961856	3	0	3	3
Biological Process	GO:0051208	sequestering of calcium ion	0.0404606	0.961856	2	1	3	3
Biological Process	GO:0051209	release of sequestered calcium ion into cytosol	0.0404606	0.961856	2	1	3	3
Biological Process	GO:0051282	regulation of sequestering of calcium ion	0.0404606	0.961856	2	1	3	3
Biological Process	GO:0051283	negative regulation of sequestering of calcium ion	0.0404606	0.961856	2	1	3	3
Biological Process	GO:1901334	lactone metabolic process	0.0404606	0.961856	2	1	3	3
Biological Process	GO:1901336	lactone biosynthetic process	0.0404606	0.961856	2	1	3	3
Molecular Function	GO:0016614	oxidoreductase activity, acting on CH-OH group of donors	0.0428939	0.831598	37	20	57	126
Biological Process	GO:0044264	cellular polysaccharide metabolic process	0.0451095	0.961856	12	13	25	54
Biological Process	GO:0001676	long-chain fatty acid metabolic process	0.045155	0.961856	4	3	7	11
Biological Process	GO:0006826	iron ion transport	0.045155	0.961856	6	1	7	11
Biological Process	GO:0033559	unsaturated fatty acid metabolic process	0.045155	0.961856	5	2	7	11
Biological Process	GO:0044773	mitotic DNA damage checkpoint	0.0455344	0.961856	11	3	14	27
Biological Process	GO:0030243	cellulose metabolic process	0.0462155	0.961856	3	8	11	20
Biological Process	GO:0030245	cellulose catabolic process	0.0462155	0.961856	3	8	11	20
Biological Process	GO:0051275	beta-glucan catabolic process	0.0462155	0.961856	3	8	11	20
Cellular Component	GO:0031379	RNA-directed RNA polymerase complex	0.0481891	1	4	0	4	5
Cellular Component	GO:0031380	nuclear RNA-directed RNA polymerase complex	0.0481891	1	4	0	4	5
Biological Process	GO:0016042	lipid catabolic process	0.0481925	0.961856	15	15	30	67
Cellular Component	GO:0099738	cell cortex region	0.0486722	1	4	1	5	7
Biological Process	GO:0006551	leucine metabolic process	0.0488062	0.961856	0	6	6	9
Biological Process	GO:0042402	cellular biogenic amine catabolic process	0.0488062	0.961856	3	3	6	9
Biological Process	GO:0046189	phenol-containing compound biosynthetic process	0.0488062	0.961856	3	3	6	9
Biological Process	GO:0000270	peptidoglycan metabolic process	0.0503589	0.961856	4	0	4	5
Biological Process	GO:0000282	cellular bud site selection	0.0503589	0.961856	4	0	4	5
Biological Process	GO:0003006	developmental process involved in reproduction	0.0503589	0.961856	3	1	4	5
Biological Process	GO:0006072	glycerol-3-phosphate metabolic process	0.0503589	0.961856	2	2	4	5
Biological Process	GO:0006297	nucleotide-excision repair, DNA gap filling	0.0503589	0.961856	3	1	4	5
Biological Process	GO:0009098	leucine biosynthetic process	0.0503589	0.961856	0	4	4	5
Biological Process	GO:0042438	melanin biosynthetic process	0.0503589	0.961856	2	2	4	5
Biological Process	GO:0043473	pigmentation	0.0503589	0.961856	2	2	4	5
Biological Process	GO:0046416	D-amino acid metabolic process	0.0503589	0.961856	1	3	4	5
Biological Process	GO:0070987	error-free translesion synthesis	0.0503589	0.961856	4	0	4	5
Biological Process	GO:0071804	cellular potassium ion transport	0.0503589	0.961856	4	0	4	5
Biological Process	GO:0071805	potassium ion transmembrane transport	0.0503589	0.961856	4	0	4	5
Biological Process	GO:1902408	mitotic cytokinesis, site selection	0.0503589	0.961856	4	0	4	5
Molecular Function	GO:0070011	peptidase activity, acting on L-amino acid peptides	0.0503595	0.831598	56	14	70	159
Biological Process	GO:0010383	cell wall polysaccharide metabolic process	0.0510439	0.961856	16	4	20	42
Biological Process	GO:0043648	dicarboxylic acid metabolic process	0.0510439	0.961856	6	14	20	42
Biological Process	GO:0007114	cell budding	0.05123	0.961856	4	1	5	7
Biological Process	GO:0009065	glutamine family amino acid catabolic process	0.05123	0.961856	2	3	5	7
Biological Process	GO:0009313	oligosaccharide catabolic process	0.05123	0.961856	3	2	5	7
Biological Process	GO:0042743	hydrogen peroxide metabolic process	0.05123	0.961856	2	3	5	7
Biological Process	GO:0042744	hydrogen peroxide catabolic process	0.05123	0.961856	2	3	5	7
Biological Process	GO:0044262	cellular carbohydrate metabolic process	0.0513762	0.961856	19	27	46	109
Molecular Function	GO:0004175	endopeptidase activity	0.0521069	0.831598	29	6	35	74
Biological Process	GO:0045491	xylan metabolic process	0.052459	0.961856	7	3	10	18
Biological Process	GO:0045493	xylan catabolic process	0.052459	0.961856	7	3	10	18
Molecular Function	GO:0000224	peptide-N4-(N-acetyl-beta-glucosaminyl)asparagine amidase activity	0.052576	0.831598	2	1	3	3
Molecular Function	GO:0003951	NAD+ kinase activity	0.052576	0.831598	2	1	3	3
Molecular Function	GO:0003962	cystathionine gamma-synthase activity	0.052576	0.831598	2	1	3	3
Molecular Function	GO:0003968	RNA-directed RNA polymerase activity	0.052576	0.831598	3	0	3	3
Molecular Function	GO:0004359	glutaminase activity	0.052576	0.831598	2	1	3	3
Molecular Function	GO:0004435	phosphatidylinositol phospholipase C activity	0.052576	0.831598	2	1	3	3
Molecular Function	GO:0004629	phospholipase C activity	0.052576	0.831598	2	1	3	3
Molecular Function	GO:0008410	CoA-transferase activity	0.052576	0.831598	0	3	3	3
Molecular Function	GO:0015099	nickel cation transmembrane transporter activity	0.052576	0.831598	2	1	3	3
Molecular Function	GO:0019825	oxygen binding	0.052576	0.831598	3	0	3	3
Molecular Function	GO:0030572	phosphatidyltransferase activity	0.052576	0.831598	2	1	3	3
Molecular Function	GO:0033293	monocarboxylic acid binding	0.052576	0.831598	3	0	3	3
Molecular Function	GO:0043621	protein self-association	0.052576	0.831598	2	1	3	3
Molecular Function	GO:0072349	modified amino acid transmembrane transporter activity	0.052576	0.831598	1	2	3	3
Molecular Function	GO:0098809	nitrite reductase activity	0.052576	0.831598	2	1	3	3
Biological Process	GO:0044763	single-organism cellular process	0.0533029	0.961856	571	288	859	2424
Molecular Function	GO:0016746	transferase activity, transferring acyl groups	0.0563542	0.831598	47	17	64	145
Molecular Function	GO:0008422	beta-glucosidase activity	0.0563728	0.831598	4	7	11	19
Biological Process	GO:0071852	fungal-type cell wall organization or biogenesis	0.0579056	0.961856	17	4	21	45
Biological Process	GO:0072593	reactive oxygen species metabolic process	0.0592126	0.961856	8	4	12	23
Molecular Function	GO:0016684	oxidoreductase activity, acting on peroxide as acceptor	0.0602914	0.831598	5	5	10	17
Biological Process	GO:0016053	organic acid biosynthetic process	0.0604624	0.961856	39	29	68	169
Biological Process	GO:0046394	carboxylic acid biosynthetic process	0.0604624	0.961856	39	29	68	169
Biological Process	GO:0055065	metal ion homeostasis	0.0605093	0.961856	17	11	28	63
Molecular Function	GO:0016616	oxidoreductase activity, acting on the CH-OH group of donors, NAD or NADP as acceptor	0.0615137	0.831598	30	15	45	99
Biological Process	GO:0046916	cellular transition metal ion homeostasis	0.0630597	0.961856	10	4	14	28
Biological Process	GO:0006825	copper ion transport	0.0676725	0.961856	6	2	8	14
Biological Process	GO:0019359	nicotinamide nucleotide biosynthetic process	0.0676725	0.961856	3	5	8	14
Biological Process	GO:0048878	chemical homeostasis	0.0688607	0.961856	28	15	43	103
Molecular Function	GO:0000702	oxidized base lesion DNA N-glycosylase activity	0.0689499	0.831598	4	0	4	5
Molecular Function	GO:0004364	glutathione transferase activity	0.0689499	0.831598	1	3	4	5
Molecular Function	GO:0008810	cellulase activity	0.0689499	0.831598	1	3	4	5
Molecular Function	GO:0008821	crossover junction endodeoxyribonuclease activity	0.0689499	0.831598	4	0	4	5
Molecular Function	GO:0015101	organic cation transmembrane transporter activity	0.0689499	0.831598	0	4	4	5
Molecular Function	GO:0015217	ADP transmembrane transporter activity	0.0689499	0.831598	1	3	4	5
Molecular Function	GO:0016812	hydrolase activity, acting on carbon-nitrogen (but not peptide) bonds, in cyclic amides	0.0689499	0.831598	2	2	4	5
Molecular Function	GO:0016889	endodeoxyribonuclease activity, producing 3'-phosphomonoesters	0.0689499	0.831598	4	0	4	5
Molecular Function	GO:0030414	peptidase inhibitor activity	0.0689499	0.831598	4	0	4	5
Molecular Function	GO:0034511	U3 snoRNA binding	0.0689499	0.831598	4	0	4	5
Molecular Function	GO:0042973	glucan endo-1,3-beta-D-glucosidase activity	0.0689499	0.831598	3	1	4	5
Molecular Function	GO:0080084	5S rDNA binding	0.0689499	0.831598	2	2	4	5
Molecular Function	GO:0005337	nucleoside transmembrane transporter activity	0.071348	0.831598	3	4	7	11
Molecular Function	GO:0016799	hydrolase activity, hydrolyzing N-glycosyl compounds	0.071348	0.831598	7	0	7	11
Molecular Function	GO:0000981	RNA polymerase II transcription factor activity, sequence-specific DNA binding	0.0734771	0.831598	55	33	88	207
Molecular Function	GO:0005496	steroid binding	0.0736308	0.831598	3	3	6	9
Molecular Function	GO:0032934	sterol binding	0.0736308	0.831598	3	3	6	9
Molecular Function	GO:0048256	flap endonuclease activity	0.0736967	0.831598	5	0	5	7
Molecular Function	GO:0061134	peptidase regulator activity	0.0736967	0.831598	5	0	5	7
Molecular Function	GO:0071949	FAD binding	0.0757973	0.831598	19	6	25	52
Cellular Component	GO:0005615	extracellular space	0.0759643	1	8	4	12	24
Biological Process	GO:0045835	negative regulation of meiotic nuclear division	0.0768521	0.961856	6	1	7	12
Biological Process	GO:0051598	meiotic recombination checkpoint	0.0768521	0.961856	6	1	7	12
Biological Process	GO:0000466	maturation of 5.8S rRNA from tricistronic rRNA transcript (SSU-rRNA, 5.8S rRNA, LSU-rRNA)	0.0775445	0.961856	10	0	10	19
Biological Process	GO:0006284	base-excision repair	0.0775445	0.961856	9	1	10	19
Biological Process	GO:0010410	hemicellulose metabolic process	0.0775445	0.961856	7	3	10	19
Molecular Function	GO:0016740	transferase activity	0.0804999	0.831598	267	103	370	936
Biological Process	GO:0044247	cellular polysaccharide catabolic process	0.0824914	0.961856	3	9	12	24
Biological Process	GO:0044275	cellular carbohydrate catabolic process	0.0826095	0.961856	7	13	20	44
Molecular Function	GO:0005507	copper ion binding	0.0839121	0.831598	8	3	11	20
Biological Process	GO:0006301	postreplication repair	0.0871648	0.961856	6	0	6	10
Biological Process	GO:0009071	serine family amino acid catabolic process	0.0871648	0.961856	1	5	6	10
Biological Process	GO:0032505	reproduction of a single-celled organism	0.0871648	0.961856	5	1	6	10
Biological Process	GO:0043385	mycotoxin metabolic process	0.0871648	0.961856	4	2	6	10
Biological Process	GO:0043386	mycotoxin biosynthetic process	0.0871648	0.961856	4	2	6	10
Biological Process	GO:0071028	nuclear mRNA surveillance	0.0871648	0.961856	6	0	6	10
Biological Process	GO:0009226	nucleotide-sugar biosynthetic process	0.0890447	0.961856	8	1	9	17
Biological Process	GO:0098771	inorganic ion homeostasis	0.0912342	0.961856	21	13	34	81
Biological Process	GO:0005996	monosaccharide metabolic process	0.0917325	0.961856	8	18	26	60
Biological Process	GO:0044711	single-organism biosynthetic process	0.0958889	0.961856	149	82	231	629
Biological Process	GO:0000460	maturation of 5.8S rRNA	0.0966835	0.961856	13	0	13	27
Biological Process	GO:0051273	beta-glucan metabolic process	0.0966835	0.961856	5	8	13	27
Biological Process	GO:0072350	tricarboxylic acid metabolic process	0.0966835	0.961856	2	11	13	27
Biological Process	GO:0006690	icosanoid metabolic process	0.0985051	0.961856	3	2	5	8
Biological Process	GO:0019985	translesion synthesis	0.0985051	0.961856	5	0	5	8
Biological Process	GO:0030203	glycosaminoglycan metabolic process	0.0985051	0.961856	5	0	5	8
Biological Process	GO:0034475	U4 snRNA 3'-end processing	0.0985051	0.961856	5	0	5	8
Biological Process	GO:0051480	regulation of cytosolic calcium ion concentration	0.0985051	0.961856	3	2	5	8
Biological Process	GO:0071941	nitrogen cycle metabolic process	0.0985051	0.961856	2	3	5	8
Biological Process	GO:1901568	fatty acid derivative metabolic process	0.0985051	0.961856	3	2	5	8
Molecular Function	GO:0004601	peroxidase activity	0.0992052	0.831598	5	4	9	16
Molecular Function	GO:0034061	DNA polymerase activity	0.0992052	0.831598	8	1	9	16
Molecular Function	GO:0005351	sugar:proton symporter activity	0.0996794	0.831598	12	7	19	39
Molecular Function	GO:0005402	cation:sugar symporter activity	0.0996794	0.831598	12	7	19	39
Cellular Component	GO:0044421	extracellular region part	0.102458	1	8	4	12	25
Biological Process	GO:0006094	gluconeogenesis	0.102546	0.961856	1	7	8	15
Biological Process	GO:0019319	hexose biosynthetic process	0.102546	0.961856	1	7	8	15
Biological Process	GO:0006302	double-strand break repair	0.104673	0.961856	26	2	28	66
Molecular Function	GO:0016757	transferase activity, transferring glycosyl groups	0.105049	0.831598	34	10	44	100
Molecular Function	GO:0015293	symporter activity	0.105807	0.831598	13	8	21	44
Molecular Function	GO:0015294	solute:cation symporter activity	0.105807	0.831598	13	8	21	44
Cellular Component	GO:0071944	cell periphery	0.106288	1	85	46	131	353
Biological Process	GO:0044036	cell wall macromolecule metabolic process	0.106813	0.961856	18	5	23	53
Molecular Function	GO:0043178	alcohol binding	0.107839	0.831598	4	4	8	14
Biological Process	GO:0019674	NAD metabolic process	0.108874	0.961856	5	5	10	20
Biological Process	GO:0072525	pyridine-containing compound biosynthetic process	0.108874	0.961856	5	5	10	20
Molecular Function	GO:0004536	deoxyribonuclease activity	0.109995	0.831598	14	1	15	30
Biological Process	GO:0000447	endonucleolytic cleavage in ITS1 to separate SSU-rRNA from 5.8S rRNA and LSU-rRNA from tricistronic rRNA transcript (SSU-rRNA, 5.8S rRNA, LSU-rRNA)	0.110282	0.961856	4	0	4	6
Biological Process	GO:0006044	N-acetylglucosamine metabolic process	0.110282	0.961856	2	2	4	6
Biological Process	GO:0006047	UDP-N-acetylglucosamine metabolic process	0.110282	0.961856	4	0	4	6
Biological Process	GO:0006048	UDP-N-acetylglucosamine biosynthetic process	0.110282	0.961856	4	0	4	6
Biological Process	GO:0006071	glycerol metabolic process	0.110282	0.961856	3	1	4	6
Biological Process	GO:0006448	regulation of translational elongation	0.110282	0.961856	4	0	4	6
Biological Process	GO:0007105	cytokinesis, site selection	0.110282	0.961856	4	0	4	6
Biological Process	GO:0016246	RNA interference	0.110282	0.961856	4	0	4	6
Biological Process	GO:0019441	tryptophan catabolic process to kynurenine	0.110282	0.961856	2	2	4	6
Biological Process	GO:0030422	production of siRNA involved in RNA interference	0.110282	0.961856	4	0	4	6
Biological Process	GO:0032844	regulation of homeostatic process	0.110282	0.961856	2	2	4	6
Biological Process	GO:0042276	error-prone translesion synthesis	0.110282	0.961856	4	0	4	6
Biological Process	GO:0042759	long-chain fatty acid biosynthetic process	0.110282	0.961856	2	2	4	6
Biological Process	GO:0043408	regulation of MAPK cascade	0.110282	0.961856	4	0	4	6
Biological Process	GO:0045003	double-strand break repair via synthesis-dependent strand annealing	0.110282	0.961856	4	0	4	6
Biological Process	GO:0090305	nucleic acid phosphodiester bond hydrolysis	0.110743	0.961856	12	0	12	25
Biological Process	GO:0050801	ion homeostasis	0.111468	0.961856	22	13	35	85
Cellular Component	GO:0009986	cell surface	0.112091	1	5	2	7	13
Cellular Component	GO:0005835	fatty acid synthase complex	0.115068	1	2	0	2	2
Cellular Component	GO:0009331	glycerol-3-phosphate dehydrogenase complex	0.115068	1	1	1	2	2
Cellular Component	GO:0017102	methionyl glutamyl tRNA synthetase complex	0.115068	1	2	0	2	2
Cellular Component	GO:0030289	protein phosphatase 4 complex	0.115068	1	2	0	2	2
Cellular Component	GO:0032545	CURI complex	0.115068	1	2	0	2	2
Cellular Component	GO:0032797	SMN complex	0.115068	1	2	0	2	2
Cellular Component	GO:0033557	Slx1-Slx4 complex	0.115068	1	2	0	2	2
Cellular Component	GO:0034515	proteasome storage granule	0.115068	1	2	0	2	2
Cellular Component	GO:0036286	eisosome filament	0.115068	1	0	2	2	2
Cellular Component	GO:0042721	mitochondrial inner membrane protein insertion complex	0.115068	1	1	1	2	2
Cellular Component	GO:0044695	Dsc E3 ubiquitin ligase complex	0.115068	1	1	1	2	2
Cellular Component	GO:0048476	Holliday junction resolvase complex	0.115068	1	2	0	2	2
Cellular Component	GO:0000408	EKC/KEOPS complex	0.116382	1	3	0	3	4
Cellular Component	GO:0031597	cytosolic proteasome complex	0.116382	1	3	0	3	4
Cellular Component	GO:0034456	UTP-C complex	0.116382	1	2	1	3	4
Cellular Component	GO:0035838	growing cell tip	0.116382	1	3	0	3	4
Biological Process	GO:0000050	urea cycle	0.117906	0.961856	1	1	2	2
Biological Process	GO:0000430	regulation of transcription from RNA polymerase II promoter by glucose	0.117906	0.961856	0	2	2	2
Biological Process	GO:0000743	nuclear migration involved in conjugation with cellular fusion	0.117906	0.961856	2	0	2	2
Biological Process	GO:0001188	RNA polymerase I transcriptional preinitiation complex assembly	0.117906	0.961856	1	1	2	2
Biological Process	GO:0001523	retinoid metabolic process	0.117906	0.961856	1	1	2	2
Biological Process	GO:0002562	somatic diversification of immune receptors via germline recombination within a single locus	0.117906	0.961856	2	0	2	2
Biological Process	GO:0005993	trehalose catabolic process	0.117906	0.961856	0	2	2	2
Biological Process	GO:0006011	UDP-glucose metabolic process	0.117906	0.961856	1	1	2	2
Biological Process	GO:0006027	glycosaminoglycan catabolic process	0.117906	0.961856	2	0	2	2
Biological Process	GO:0006097	glyoxylate cycle	0.117906	0.961856	0	2	2	2
Biological Process	GO:0006106	fumarate metabolic process	0.117906	0.961856	0	2	2	2
Biological Process	GO:0006287	base-excision repair, gap-filling	0.117906	0.961856	1	1	2	2
Biological Process	GO:0006538	glutamate catabolic process	0.117906	0.961856	0	2	2	2
Biological Process	GO:0006598	polyamine catabolic process	0.117906	0.961856	1	1	2	2
Biological Process	GO:0006680	glucosylceramide catabolic process	0.117906	0.961856	2	0	2	2
Biological Process	GO:0006688	glycosphingolipid biosynthetic process	0.117906	0.961856	2	0	2	2
Biological Process	GO:0006692	prostanoid metabolic process	0.117906	0.961856	1	1	2	2
Biological Process	GO:0006693	prostaglandin metabolic process	0.117906	0.961856	1	1	2	2
Biological Process	GO:0007098	centrosome cycle	0.117906	0.961856	2	0	2	2
Biological Process	GO:0007100	mitotic centrosome separation	0.117906	0.961856	2	0	2	2
Biological Process	GO:0007389	pattern specification process	0.117906	0.961856	2	0	2	2
Biological Process	GO:0008300	isoprenoid catabolic process	0.117906	0.961856	2	0	2	2
Biological Process	GO:0009253	peptidoglycan catabolic process	0.117906	0.961856	2	0	2	2
Biological Process	GO:0015840	urea transport	0.117906	0.961856	0	2	2	2
Biological Process	GO:0016101	diterpenoid metabolic process	0.117906	0.961856	1	1	2	2
Biological Process	GO:0016447	somatic recombination of immunoglobulin gene segments	0.117906	0.961856	2	0	2	2
Biological Process	GO:0019264	glycine biosynthetic process from serine	0.117906	0.961856	0	2	2	2
Biological Process	GO:0019755	one-carbon compound transport	0.117906	0.961856	0	2	2	2
Biological Process	GO:0019853	L-ascorbic acid biosynthetic process	0.117906	0.961856	2	0	2	2
Biological Process	GO:0032482	Rab protein signal transduction	0.117906	0.961856	2	0	2	2
Biological Process	GO:0032483	regulation of Rab protein signal transduction	0.117906	0.961856	2	0	2	2
Biological Process	GO:0034293	sexual sporulation	0.117906	0.961856	1	1	2	2
Biological Process	GO:0042573	retinoic acid metabolic process	0.117906	0.961856	1	1	2	2
Biological Process	GO:0043410	positive regulation of MAPK cascade	0.117906	0.961856	2	0	2	2
Biological Process	GO:0043935	sexual sporulation resulting in formation of a cellular spore	0.117906	0.961856	1	1	2	2
Biological Process	GO:0045004	DNA replication proofreading	0.117906	0.961856	1	1	2	2
Biological Process	GO:0045013	carbon catabolite repression of transcription	0.117906	0.961856	0	2	2	2
Biological Process	GO:0045122	aflatoxin biosynthetic process	0.117906	0.961856	1	1	2	2
Biological Process	GO:0046168	glycerol-3-phosphate catabolic process	0.117906	0.961856	2	0	2	2
Biological Process	GO:0046210	nitric oxide catabolic process	0.117906	0.961856	2	0	2	2
Biological Process	GO:0046222	aflatoxin metabolic process	0.117906	0.961856	1	1	2	2
Biological Process	GO:0046477	glycosylceramide catabolic process	0.117906	0.961856	2	0	2	2
Biological Process	GO:0046487	glyoxylate metabolic process	0.117906	0.961856	0	2	2	2
Biological Process	GO:0046602	regulation of mitotic centrosome separation	0.117906	0.961856	2	0	2	2
Biological Process	GO:0046604	positive regulation of mitotic centrosome separation	0.117906	0.961856	2	0	2	2
Biological Process	GO:0046605	regulation of centrosome cycle	0.117906	0.961856	2	0	2	2
Biological Process	GO:0046607	positive regulation of centrosome cycle	0.117906	0.961856	2	0	2	2
Biological Process	GO:0046952	ketone body catabolic process	0.117906	0.961856	0	2	2	2
Biological Process	GO:0051228	mitotic spindle disassembly	0.117906	0.961856	2	0	2	2
Biological Process	GO:0051230	spindle disassembly	0.117906	0.961856	2	0	2	2
Biological Process	GO:0051297	centrosome organization	0.117906	0.961856	2	0	2	2
Biological Process	GO:0051299	centrosome separation	0.117906	0.961856	2	0	2	2
Biological Process	GO:0051409	response to nitrosative stress	0.117906	0.961856	2	0	2	2
Biological Process	GO:0051865	protein autoubiquitination	0.117906	0.961856	1	1	2	2
Biological Process	GO:0070178	D-serine metabolic process	0.117906	0.961856	0	2	2	2
Biological Process	GO:0071500	cellular response to nitrosative stress	0.117906	0.961856	2	0	2	2
Biological Process	GO:0071918	urea transmembrane transport	0.117906	0.961856	0	2	2	2
Biological Process	GO:1901376	organic heteropentacyclic compound metabolic process	0.117906	0.961856	1	1	2	2
Biological Process	GO:1901378	organic heteropentacyclic compound biosynthetic process	0.117906	0.961856	1	1	2	2
Biological Process	GO:0000726	non-recombinational repair	0.118514	0.961856	6	1	7	13
Biological Process	GO:0030010	establishment of cell polarity	0.118514	0.961856	7	0	7	13
Biological Process	GO:0040020	regulation of meiotic nuclear division	0.118514	0.961856	6	1	7	13
Biological Process	GO:0051447	negative regulation of meiotic cell cycle	0.118514	0.961856	6	1	7	13
Biological Process	GO:0071027	nuclear RNA surveillance	0.118514	0.961856	7	0	7	13
Biological Process	GO:2000242	negative regulation of reproductive process	0.118514	0.961856	6	1	7	13
Biological Process	GO:0031570	DNA integrity checkpoint	0.119425	0.961856	14	3	17	38
Biological Process	GO:0006266	DNA ligation	0.120206	0.961856	3	0	3	4
Biological Process	GO:0006450	regulation of translational fidelity	0.120206	0.961856	3	0	3	4
Biological Process	GO:0006565	L-serine catabolic process	0.120206	0.961856	1	2	3	4
Biological Process	GO:0006808	regulation of nitrogen utilization	0.120206	0.961856	1	2	3	4
Biological Process	GO:0009790	embryo development	0.120206	0.961856	3	0	3	4
Biological Process	GO:0010942	positive regulation of cell death	0.120206	0.961856	1	2	3	4
Biological Process	GO:0015696	ammonium transport	0.120206	0.961856	1	2	3	4
Biological Process	GO:0019478	D-amino acid catabolic process	0.120206	0.961856	1	2	3	4
Biological Process	GO:0019740	nitrogen utilization	0.120206	0.961856	1	2	3	4
Biological Process	GO:0042407	cristae formation	0.120206	0.961856	1	2	3	4
Biological Process	GO:0042542	response to hydrogen peroxide	0.120206	0.961856	2	1	3	4
Biological Process	GO:0043065	positive regulation of apoptotic process	0.120206	0.961856	1	2	3	4
Biological Process	GO:0043068	positive regulation of programmed cell death	0.120206	0.961856	1	2	3	4
Biological Process	GO:0043605	cellular amide catabolic process	0.120206	0.961856	0	3	3	4
Biological Process	GO:0045226	extracellular polysaccharide biosynthetic process	0.120206	0.961856	3	0	3	4
Biological Process	GO:0046379	extracellular polysaccharide metabolic process	0.120206	0.961856	3	0	3	4
Biological Process	GO:0051238	sequestering of metal ion	0.120206	0.961856	2	1	3	4
Biological Process	GO:0051259	protein oligomerization	0.120206	0.961856	2	1	3	4
Biological Process	GO:0055075	potassium ion homeostasis	0.120206	0.961856	3	0	3	4
Biological Process	GO:0072488	ammonium transmembrane transport	0.120206	0.961856	1	2	3	4
Biological Process	GO:2000021	regulation of ion homeostasis	0.120206	0.961856	2	1	3	4
Molecular Function	GO:0046915	transition metal ion transmembrane transporter activity	0.12042	0.831598	6	8	14	28
Cellular Component	GO:0044452	nucleolar part	0.120987	1	16	5	21	49
Biological Process	GO:0042274	ribosomal small subunit biogenesis	0.122015	0.961856	24	1	25	59
Molecular Function	GO:0015144	carbohydrate transmembrane transporter activity	0.125504	0.831598	12	7	19	40
Molecular Function	GO:0051119	sugar transmembrane transporter activity	0.125504	0.831598	12	7	19	40
Molecular Function	GO:1901476	carbohydrate transporter activity	0.125504	0.831598	12	7	19	40
Molecular Function	GO:0004568	chitinase activity	0.126919	0.831598	4	2	6	10
Molecular Function	GO:0015211	purine nucleoside transmembrane transporter activity	0.126919	0.831598	2	4	6	10
Molecular Function	GO:0016638	oxidoreductase activity, acting on the CH-NH2 group of donors	0.126919	0.831598	2	4	6	10
Molecular Function	GO:0016653	oxidoreductase activity, acting on NAD(P)H, heme protein as acceptor	0.126919	0.831598	4	2	6	10
Biological Process	GO:0055080	cation homeostasis	0.129192	0.961856	20	12	32	78
Molecular Function	GO:0004497	monooxygenase activity	0.129397	0.831598	30	19	49	114
Molecular Function	GO:0001871	pattern binding	0.129974	0.831598	5	5	10	19
Molecular Function	GO:0030247	polysaccharide binding	0.129974	0.831598	5	5	10	19
Cellular Component	GO:0000176	nuclear exosome (RNase complex)	0.130976	1	6	0	6	11
Biological Process	GO:0006073	cellular glucan metabolic process	0.135192	0.961856	5	11	16	36
Biological Process	GO:0042592	homeostatic process	0.136784	0.961856	34	17	51	130
Molecular Function	GO:0004128	cytochrome-b5 reductase activity, acting on NAD(P)H	0.136884	0.831598	3	2	5	8
Molecular Function	GO:0016888	endodeoxyribonuclease activity, producing 5'-phosphomonoesters	0.136884	0.831598	5	0	5	8
Molecular Function	GO:0016894	endonuclease activity, active with either ribo- or deoxyribonucleic acids and producing 3'-phosphomonoesters	0.136884	0.831598	5	0	5	8
Molecular Function	GO:0046912	transferase activity, transferring acyl groups, acyl groups converted into alkyl on transfer	0.136884	0.831598	2	3	5	8
Biological Process	GO:0016441	posttranscriptional gene silencing	0.137576	0.961856	6	0	6	11
Biological Process	GO:0035194	posttranscriptional gene silencing by RNA	0.137576	0.961856	6	0	6	11
Biological Process	GO:0006629	lipid metabolic process	0.138925	0.961856	84	41	125	336
Molecular Function	GO:0000700	mismatch base pair DNA N-glycosylase activity	0.14039	0.831598	2	0	2	2
Molecular Function	GO:0001758	retinal dehydrogenase activity	0.14039	0.831598	1	1	2	2
Molecular Function	GO:0003796	lysozyme activity	0.14039	0.831598	2	0	2	2
Molecular Function	GO:0003950	NAD+ ADP-ribosyltransferase activity	0.14039	0.831598	1	1	2	2
Molecular Function	GO:0003959	NADPH dehydrogenase activity	0.14039	0.831598	2	0	2	2
Molecular Function	GO:0004040	amidase activity	0.14039	0.831598	2	0	2	2
Molecular Function	GO:0004061	arylformamidase activity	0.14039	0.831598	2	0	2	2
Molecular Function	GO:0004140	dephospho-CoA kinase activity	0.14039	0.831598	2	0	2	2
Molecular Function	GO:0004151	dihydroorotase activity	0.14039	0.831598	0	2	2	2
Molecular Function	GO:0004165	dodecenoyl-CoA delta-isomerase activity	0.14039	0.831598	1	1	2	2
Molecular Function	GO:0004332	fructose-bisphosphate aldolase activity	0.14039	0.831598	1	1	2	2
Molecular Function	GO:0004348	glucosylceramidase activity	0.14039	0.831598	2	0	2	2
Molecular Function	GO:0004372	glycine hydroxymethyltransferase activity	0.14039	0.831598	0	2	2	2
Molecular Function	GO:0004470	malic enzyme activity	0.14039	0.831598	0	2	2	2
Molecular Function	GO:0004471	malate dehydrogenase (decarboxylating) (NAD+) activity	0.14039	0.831598	0	2	2	2
Molecular Function	GO:0004555	alpha,alpha-trehalase activity	0.14039	0.831598	0	2	2	2
Molecular Function	GO:0004791	thioredoxin-disulfide reductase activity	0.14039	0.831598	1	1	2	2
Molecular Function	GO:0004801	sedoheptulose-7-phosphate:D-glyceraldehyde-3-phosphate glyceronetransferase activity	0.14039	0.831598	0	2	2	2
Molecular Function	GO:0004844	uracil DNA N-glycosylase activity	0.14039	0.831598	2	0	2	2
Molecular Function	GO:0005199	structural constituent of cell wall	0.14039	0.831598	1	1	2	2
Molecular Function	GO:0005504	fatty acid binding	0.14039	0.831598	2	0	2	2
Molecular Function	GO:0008142	oxysterol binding	0.14039	0.831598	1	1	2	2
Molecular Function	GO:0008157	protein phosphatase 1 binding	0.14039	0.831598	1	1	2	2
Molecular Function	GO:0008260	3-oxoacid CoA-transferase activity	0.14039	0.831598	0	2	2	2
Molecular Function	GO:0008297	single-stranded DNA exodeoxyribonuclease activity	0.14039	0.831598	2	0	2	2
Molecular Function	GO:0008448	N-acetylglucosamine-6-phosphate deacetylase activity	0.14039	0.831598	1	1	2	2
Molecular Function	GO:0008721	D-serine ammonia-lyase activity	0.14039	0.831598	0	2	2	2
Molecular Function	GO:0008796	bis(5'-nucleosyl)-tetraphosphatase activity	0.14039	0.831598	1	1	2	2
Molecular Function	GO:0008941	nitric oxide dioxygenase activity	0.14039	0.831598	2	0	2	2
Molecular Function	GO:0008942	nitrite reductase [NAD(P)H] activity	0.14039	0.831598	2	0	2	2
Molecular Function	GO:0015204	urea transmembrane transporter activity	0.14039	0.831598	0	2	2	2
Molecular Function	GO:0015343	siderophore transmembrane transporter activity	0.14039	0.831598	2	0	2	2
Molecular Function	GO:0015603	iron chelate transmembrane transporter activity	0.14039	0.831598	2	0	2	2
Molecular Function	GO:0015606	spermidine transmembrane transporter activity	0.14039	0.831598	0	2	2	2
Molecular Function	GO:0015927	trehalase activity	0.14039	0.831598	0	2	2	2
Molecular Function	GO:0016300	tRNA (uracil) methyltransferase activity	0.14039	0.831598	2	0	2	2
Molecular Function	GO:0016708	oxidoreductase activity, acting on paired donors, with incorporation or reduction of molecular oxygen, NAD(P)H as one donor, and incorporation of two atoms of oxygen into one donor	0.14039	0.831598	2	0	2	2
Molecular Function	GO:0017125	deoxycytidyl transferase activity	0.14039	0.831598	2	0	2	2
Molecular Function	GO:0030060	L-malate dehydrogenase activity	0.14039	0.831598	0	2	2	2
Molecular Function	GO:0033204	ribonuclease P RNA binding	0.14039	0.831598	2	0	2	2
Molecular Function	GO:0034450	ubiquitin-ubiquitin ligase activity	0.14039	0.831598	2	0	2	2
Molecular Function	GO:0035198	miRNA binding	0.14039	0.831598	2	0	2	2
Molecular Function	GO:0035591	signaling adaptor activity	0.14039	0.831598	2	0	2	2
Molecular Function	GO:0042927	siderophore transporter activity	0.14039	0.831598	2	0	2	2
Molecular Function	GO:0043864	indoleacetamide hydrolase activity	0.14039	0.831598	2	0	2	2
Molecular Function	GO:0046589	ribonuclease T1 activity	0.14039	0.831598	2	0	2	2
Molecular Function	GO:0047631	ADP-ribose diphosphatase activity	0.14039	0.831598	2	0	2	2
Molecular Function	GO:0070573	metallodipeptidase activity	0.14039	0.831598	2	0	2	2
Molecular Function	GO:0070733	protein adenylyltransferase activity	0.14039	0.831598	1	1	2	2
Molecular Function	GO:0070905	serine binding	0.14039	0.831598	0	2	2	2
Molecular Function	GO:0097506	deaminated base DNA N-glycosylase activity	0.14039	0.831598	2	0	2	2
Molecular Function	GO:0004857	enzyme inhibitor activity	0.142983	0.831598	7	2	9	17
Biological Process	GO:0006875	cellular metal ion homeostasis	0.143645	0.961856	16	9	25	60
Biological Process	GO:0009636	response to toxic substance	0.143903	0.961856	6	6	12	26
Molecular Function	GO:0004672	protein kinase activity	0.144557	0.831598	54	16	70	168
Molecular Function	GO:0016747	transferase activity, transferring acyl groups other than amino-acyl groups	0.145076	0.831598	39	14	53	125
Biological Process	GO:0032989	cellular component morphogenesis	0.145518	0.961856	6	2	8	16
Molecular Function	GO:0008496	mannan endo-1,6-alpha-mannosidase activity	0.146013	0.831598	3	1	4	6
Molecular Function	GO:0016229	steroid dehydrogenase activity	0.146013	0.831598	3	1	4	6
Molecular Function	GO:0016742	hydroxymethyl-, formyl- and related transferase activity	0.146013	0.831598	1	3	4	6
Molecular Function	GO:0016838	carbon-oxygen lyase activity, acting on phosphates	0.146013	0.831598	3	1	4	6
Molecular Function	GO:0016863	intramolecular oxidoreductase activity, transposing C=C bonds	0.146013	0.831598	3	1	4	6
Molecular Function	GO:0016886	ligase activity, forming phosphoric ester bonds	0.146013	0.831598	4	0	4	6
Molecular Function	GO:0017108	5'-flap endonuclease activity	0.146013	0.831598	4	0	4	6
Molecular Function	GO:0036402	proteasome-activating ATPase activity	0.146013	0.831598	4	0	4	6
Molecular Function	GO:0051185	coenzyme transporter activity	0.146013	0.831598	2	2	4	6
Molecular Function	GO:0015291	secondary active transmembrane transporter activity	0.146462	0.831598	21	14	35	80
Molecular Function	GO:0016298	lipase activity	0.146531	0.831598	13	9	22	48
Molecular Function	GO:0005506	iron ion binding	0.146994	0.831598	21	16	37	85
Biological Process	GO:1901617	organic hydroxy compound biosynthetic process	0.148446	0.961856	22	10	32	79
Molecular Function	GO:0016836	hydro-lyase activity	0.149774	0.831598	13	11	24	53
Molecular Function	GO:0003909	DNA ligase activity	0.151255	0.831598	3	0	3	4
Molecular Function	GO:0003910	DNA ligase (ATP) activity	0.151255	0.831598	3	0	3	4
Molecular Function	GO:0004298	threonine-type endopeptidase activity	0.151255	0.831598	3	0	3	4
Molecular Function	GO:0004656	procollagen-proline 4-dioxygenase activity	0.151255	0.831598	2	1	3	4
Molecular Function	GO:0008429	phosphatidylethanolamine binding	0.151255	0.831598	2	1	3	4
Molecular Function	GO:0016805	dipeptidase activity	0.151255	0.831598	3	0	3	4
Molecular Function	GO:0016841	ammonia-lyase activity	0.151255	0.831598	1	2	3	4
Molecular Function	GO:0016885	ligase activity, forming carbon-carbon bonds	0.151255	0.831598	1	2	3	4
Molecular Function	GO:0019798	procollagen-proline dioxygenase activity	0.151255	0.831598	2	1	3	4
Molecular Function	GO:0031545	peptidyl-proline 4-dioxygenase activity	0.151255	0.831598	2	1	3	4
Molecular Function	GO:0046857	oxidoreductase activity, acting on other nitrogenous compounds as donors, with NAD or NADP as acceptor	0.151255	0.831598	2	1	3	4
Molecular Function	GO:0061135	endopeptidase regulator activity	0.151255	0.831598	3	0	3	4
Molecular Function	GO:0070002	glutamic-type peptidase activity	0.151255	0.831598	3	0	3	4
Molecular Function	GO:0070003	threonine-type peptidase activity	0.151255	0.831598	3	0	3	4
Molecular Function	GO:0070007	glutamic-type endopeptidase activity	0.151255	0.831598	3	0	3	4
Biological Process	GO:0019725	cellular homeostasis	0.151842	0.961856	22	14	36	90
Biological Process	GO:0000077	DNA damage checkpoint	0.15314	0.961856	12	3	15	34
Biological Process	GO:0006766	vitamin metabolic process	0.15314	0.961856	8	7	15	34
Biological Process	GO:0006767	water-soluble vitamin metabolic process	0.15314	0.961856	8	7	15	34
Cellular Component	GO:0005782	peroxisomal matrix	0.153948	1	3	2	5	9
Cellular Component	GO:0031907	microbody lumen	0.153948	1	3	2	5	9
Molecular Function	GO:0050660	flavin adenine dinucleotide binding	0.154811	0.831598	37	13	50	118
Molecular Function	GO:0015295	solute:proton symporter activity	0.154901	0.831598	12	7	19	41
Molecular Function	GO:0003887	DNA-directed DNA polymerase activity	0.157678	0.831598	7	1	8	15
Molecular Function	GO:0004559	alpha-mannosidase activity	0.157678	0.831598	6	2	8	15
Molecular Function	GO:0010181	FMN binding	0.159584	0.831598	6	5	11	22
Biological Process	GO:0016180	snRNA processing	0.160629	0.961856	5	0	5	9
Biological Process	GO:0034472	snRNA 3'-end processing	0.160629	0.961856	5	0	5	9
Cellular Component	GO:0000178	exosome (RNase complex)	0.16088	1	7	0	7	14
Molecular Function	GO:0016773	phosphotransferase activity, alcohol group as acceptor	0.161448	0.831598	66	27	93	228
Molecular Function	GO:0030246	carbohydrate binding	0.162172	0.831598	11	12	23	51
Cellular Component	GO:0005886	plasma membrane	0.165592	1	57	40	97	263
Biological Process	GO:0044723	single-organism carbohydrate metabolic process	0.167762	0.961856	42	31	73	193
Biological Process	GO:0006879	cellular iron ion homeostasis	0.168908	0.961856	7	2	9	19
Biological Process	GO:0055072	iron ion homeostasis	0.168908	0.961856	7	2	9	19
Biological Process	GO:0006037	cell wall chitin metabolic process	0.169355	0.961856	6	1	7	14
Biological Process	GO:0033313	meiotic cell cycle checkpoint	0.169355	0.961856	6	1	7	14
Biological Process	GO:0051445	regulation of meiotic cell cycle	0.169355	0.961856	6	1	7	14
Biological Process	GO:0071025	RNA surveillance	0.169355	0.961856	7	0	7	14
Cellular Component	GO:0032040	small-subunit processome	0.172904	1	14	1	15	35
Biological Process	GO:1901135	carbohydrate derivative metabolic process	0.173588	0.961856	81	41	122	331
Molecular Function	GO:0050662	coenzyme binding	0.174377	0.831598	55	24	79	193
Molecular Function	GO:0004033	aldo-keto reductase (NADP) activity	0.174398	0.831598	5	2	7	13
Molecular Function	GO:0004725	protein tyrosine phosphatase activity	0.174398	0.831598	5	2	7	13
Molecular Function	GO:0004806	triglyceride lipase activity	0.174398	0.831598	2	5	7	13
Biological Process	GO:0022414	reproductive process	0.175346	0.961856	30	3	33	83
Molecular Function	GO:0051213	dioxygenase activity	0.17565	0.831598	13	9	22	49
Molecular Function	GO:0016706	oxidoreductase activity, acting on paired donors, with incorporation or reduction of molecular oxygen, 2-oxoglutarate as one donor, and incorporation of one atom each of oxygen into both donors	0.176035	0.831598	5	5	10	20
Molecular Function	GO:0016651	oxidoreductase activity, acting on NAD(P)H	0.177703	0.831598	15	9	24	54
Biological Process	GO:0048869	cellular developmental process	0.17786	0.961856	15	5	20	48
Cellular Component	GO:0008180	COP9 signalosome	0.182408	1	4	0	4	7
Molecular Function	GO:0016741	transferase activity, transferring one-carbon groups	0.185904	0.831598	41	17	58	140
Molecular Function	GO:0016209	antioxidant activity	0.187745	0.831598	6	6	12	25
Biological Process	GO:0019318	hexose metabolic process	0.188066	0.961856	3	15	18	43
Biological Process	GO:0006488	dolichol-linked oligosaccharide biosynthetic process	0.189018	0.961856	4	0	4	7
Biological Process	GO:0006569	tryptophan catabolic process	0.189018	0.961856	2	2	4	7
Biological Process	GO:0006882	cellular zinc ion homeostasis	0.189018	0.961856	2	2	4	7
Biological Process	GO:0032008	positive regulation of TOR signaling	0.189018	0.961856	2	2	4	7
Biological Process	GO:0035337	fatty-acyl-CoA metabolic process	0.189018	0.961856	3	1	4	7
Biological Process	GO:0042436	indole-containing compound catabolic process	0.189018	0.961856	2	2	4	7
Biological Process	GO:0046218	indolalkylamine catabolic process	0.189018	0.961856	2	2	4	7
Biological Process	GO:0046514	ceramide catabolic process	0.189018	0.961856	3	1	4	7
Biological Process	GO:0046655	folic acid metabolic process	0.189018	0.961856	2	2	4	7
Biological Process	GO:0052646	alditol phosphate metabolic process	0.189018	0.961856	2	2	4	7
Biological Process	GO:0055069	zinc ion homeostasis	0.189018	0.961856	2	2	4	7
Biological Process	GO:0070189	kynurenine metabolic process	0.189018	0.961856	2	2	4	7
Biological Process	GO:0070525	tRNA threonylcarbamoyladenosine metabolic process	0.189018	0.961856	3	1	4	7
Biological Process	GO:0007163	establishment or maintenance of cell polarity	0.189365	0.961856	9	1	10	22
Biological Process	GO:0051704	multi-organism process	0.189365	0.961856	9	1	10	22
Biological Process	GO:0032259	methylation	0.191985	0.961856	34	10	44	114
Molecular Function	GO:0008175	tRNA methyltransferase activity	0.193604	0.831598	5	1	6	11
Molecular Function	GO:0015081	sodium ion transmembrane transporter activity	0.193604	0.831598	3	3	6	11
Molecular Function	GO:0016628	oxidoreductase activity, acting on the CH-CH group of donors, NAD or NADP as acceptor	0.193604	0.831598	3	3	6	11
Molecular Function	GO:0048037	cofactor binding	0.194158	0.831598	67	34	101	251
Molecular Function	GO:0016846	carbon-sulfur lyase activity	0.19473	0.831598	5	4	9	18
Molecular Function	GO:1901505	carbohydrate derivative transporter activity	0.19473	0.831598	5	4	9	18
Biological Process	GO:0018958	phenol-containing compound metabolic process	0.195716	0.961856	5	3	8	17
Biological Process	GO:0019953	sexual reproduction	0.195716	0.961856	7	1	8	17
Biological Process	GO:0044703	multi-organism reproductive process	0.195716	0.961856	7	1	8	17
Biological Process	GO:0044242	cellular lipid catabolic process	0.196158	0.961856	10	12	22	54
Biological Process	GO:0009060	aerobic respiration	0.196923	0.961856	2	11	13	30
Biological Process	GO:0042180	cellular ketone metabolic process	0.196923	0.961856	9	4	13	30
Biological Process	GO:0010498	proteasomal protein catabolic process	0.198079	0.961856	35	2	37	95
Biological Process	GO:0000291	nuclear-transcribed mRNA catabolic process, exonucleolytic	0.198301	0.961856	6	0	6	12
Biological Process	GO:0000302	response to reactive oxygen species	0.198301	0.961856	5	1	6	12
Biological Process	GO:0006206	pyrimidine nucleobase metabolic process	0.198301	0.961856	2	4	6	12
Biological Process	GO:0006515	misfolded or incompletely synthesized protein catabolic process	0.198301	0.961856	4	2	6	12
Biological Process	GO:0015693	magnesium ion transport	0.198301	0.961856	4	2	6	12
Biological Process	GO:0015936	coenzyme A metabolic process	0.198301	0.961856	4	2	6	12
Biological Process	GO:0033865	nucleoside bisphosphate metabolic process	0.198301	0.961856	4	2	6	12
Biological Process	GO:0033875	ribonucleoside bisphosphate metabolic process	0.198301	0.961856	4	2	6	12
Biological Process	GO:0034032	purine nucleoside bisphosphate metabolic process	0.198301	0.961856	4	2	6	12
Biological Process	GO:0046164	alcohol catabolic process	0.198301	0.961856	4	2	6	12
Biological Process	GO:0072659	protein localization to plasma membrane	0.198301	0.961856	5	1	6	12
Biological Process	GO:1902533	positive regulation of intracellular signal transduction	0.198301	0.961856	4	2	6	12
Biological Process	GO:1990778	protein localization to cell periphery	0.198301	0.961856	5	1	6	12
Biological Process	GO:0034637	cellular carbohydrate biosynthetic process	0.199037	0.961856	11	5	16	38
Biological Process	GO:0044257	cellular protein catabolic process	0.202684	0.961856	55	10	65	173
Molecular Function	GO:0004520	endodeoxyribonuclease activity	0.206847	0.831598	11	0	11	23
Biological Process	GO:0006099	tricarboxylic acid cycle	0.207442	0.961856	1	10	11	25
Biological Process	GO:0006101	citrate metabolic process	0.207442	0.961856	1	10	11	25
Biological Process	GO:0009112	nucleobase metabolic process	0.207442	0.961856	5	6	11	25
Biological Process	GO:0072527	pyrimidine-containing compound metabolic process	0.207442	0.961856	2	9	11	25
Biological Process	GO:0006733	oxidoreduction coenzyme metabolic process	0.207927	0.961856	14	13	27	68
Biological Process	GO:0044702	single organism reproductive process	0.207927	0.961856	25	2	27	68
Biological Process	GO:0042273	ribosomal large subunit biogenesis	0.210458	0.961856	15	2	17	41
Biological Process	GO:0030163	protein catabolic process	0.212445	0.961856	58	10	68	182
Biological Process	GO:0000003	reproduction	0.21496	0.961856	32	4	36	93
Molecular Function	GO:0031593	polyubiquitin binding	0.215951	0.831598	5	0	5	9
Molecular Function	GO:1901682	sulfur compound transmembrane transporter activity	0.215951	0.831598	2	3	5	9
Biological Process	GO:0051603	proteolysis involved in cellular protein catabolic process	0.215957	0.961856	55	9	64	171
Molecular Function	GO:0030248	cellulose binding	0.21615	0.831598	5	3	8	16
Cellular Component	GO:0034388	Pwp2p-containing subcomplex of 90S preribosome	0.218671	1	3	0	3	5
Cellular Component	GO:0042765	GPI-anchor transamidase complex	0.218671	1	3	0	3	5
Biological Process	GO:0006873	cellular ion homeostasis	0.22173	0.961856	19	10	29	74
Biological Process	GO:0030003	cellular cation homeostasis	0.22173	0.961856	19	10	29	74
Biological Process	GO:0006812	cation transport	0.22234	0.961856	31	20	51	135
Biological Process	GO:0042440	pigment metabolic process	0.223569	0.961856	8	4	12	28
Cellular Component	GO:0030687	preribosome, large subunit precursor	0.22412	1	9	1	10	23
Biological Process	GO:0005991	trehalose metabolic process	0.224977	0.961856	0	3	3	5
Biological Process	GO:0006307	DNA dealkylation involved in DNA repair	0.224977	0.961856	2	1	3	5
Biological Process	GO:0006516	glycoprotein catabolic process	0.224977	0.961856	2	1	3	5
Biological Process	GO:0006545	glycine biosynthetic process	0.224977	0.961856	1	2	3	5
Biological Process	GO:0006577	amino-acid betaine metabolic process	0.224977	0.961856	1	2	3	5
Biological Process	GO:0006636	unsaturated fatty acid biosynthetic process	0.224977	0.961856	2	1	3	5
Biological Process	GO:0007117	budding cell bud growth	0.224977	0.961856	2	1	3	5
Biological Process	GO:0007204	positive regulation of cytosolic calcium ion concentration	0.224977	0.961856	2	1	3	5
Biological Process	GO:0009312	oligosaccharide biosynthetic process	0.224977	0.961856	1	2	3	5
Biological Process	GO:0009437	carnitine metabolic process	0.224977	0.961856	1	2	3	5
Biological Process	GO:0010393	galacturonan metabolic process	0.224977	0.961856	1	2	3	5
Biological Process	GO:0016255	attachment of GPI anchor to protein	0.224977	0.961856	3	0	3	5
Biological Process	GO:0019563	glycerol catabolic process	0.224977	0.961856	2	1	3	5
Biological Process	GO:0031573	intra-S DNA damage checkpoint	0.224977	0.961856	2	1	3	5
Biological Process	GO:0031590	wybutosine metabolic process	0.224977	0.961856	3	0	3	5
Biological Process	GO:0031591	wybutosine biosynthetic process	0.224977	0.961856	3	0	3	5
Biological Process	GO:0032527	protein exit from endoplasmic reticulum	0.224977	0.961856	2	1	3	5
Biological Process	GO:0034754	cellular hormone metabolic process	0.224977	0.961856	2	1	3	5
Biological Process	GO:0035268	protein mannosylation	0.224977	0.961856	2	1	3	5
Biological Process	GO:0043649	dicarboxylic acid catabolic process	0.224977	0.961856	1	2	3	5
Biological Process	GO:0044205	'de novo' UMP biosynthetic process	0.224977	0.961856	0	3	3	5
Biological Process	GO:0045488	pectin metabolic process	0.224977	0.961856	1	2	3	5
Biological Process	GO:0045490	pectin catabolic process	0.224977	0.961856	1	2	3	5
Biological Process	GO:0046113	nucleobase catabolic process	0.224977	0.961856	2	1	3	5
Biological Process	GO:0046352	disaccharide catabolic process	0.224977	0.961856	1	2	3	5
Biological Process	GO:0046373	L-arabinose metabolic process	0.224977	0.961856	2	1	3	5
Biological Process	GO:0050821	protein stabilization	0.224977	0.961856	3	0	3	5
Biological Process	GO:0060401	cytosolic calcium ion transport	0.224977	0.961856	2	1	3	5
Biological Process	GO:0060402	calcium ion transport into cytosol	0.224977	0.961856	2	1	3	5
Biological Process	GO:0070979	protein K11-linked ubiquitination	0.224977	0.961856	3	0	3	5
Biological Process	GO:0097553	calcium ion transmembrane import into cytosol	0.224977	0.961856	2	1	3	5
Biological Process	GO:1902656	calcium ion import into cytosol	0.224977	0.961856	2	1	3	5
Biological Process	GO:0006974	cellular response to DNA damage stimulus	0.22514	0.961856	72	11	83	225
Cellular Component	GO:0000177	cytoplasmic exosome (RNase complex)	0.225279	1	5	0	5	10
Cellular Component	GO:0030677	ribonuclease P complex	0.225279	1	4	1	5	10
Biological Process	GO:0044255	cellular lipid metabolic process	0.226984	0.961856	72	35	107	293
Biological Process	GO:0000902	cell morphogenesis	0.227812	0.961856	5	2	7	15
Biological Process	GO:0006672	ceramide metabolic process	0.227812	0.961856	6	1	7	15
Biological Process	GO:0046349	amino sugar biosynthetic process	0.227812	0.961856	6	1	7	15
Biological Process	GO:0072523	purine-containing compound catabolic process	0.227812	0.961856	5	2	7	15
Biological Process	GO:2000241	regulation of reproductive process	0.227812	0.961856	6	1	7	15
Biological Process	GO:0006281	DNA repair	0.232232	0.961856	61	8	69	186
Biological Process	GO:0000165	MAPK cascade	0.234093	0.961856	5	0	5	10
Biological Process	GO:0006303	double-strand break repair via nonhomologous end joining	0.234093	0.961856	4	1	5	10
Biological Process	GO:0023014	signal transduction by protein phosphorylation	0.234093	0.961856	5	0	5	10
Biological Process	GO:0031050	dsRNA fragmentation	0.234093	0.961856	5	0	5	10
Biological Process	GO:0034427	nuclear-transcribed mRNA catabolic process, exonucleolytic, 3'-5'	0.234093	0.961856	5	0	5	10
Biological Process	GO:0043331	response to dsRNA	0.234093	0.961856	5	0	5	10
Biological Process	GO:0061564	axon development	0.234093	0.961856	4	1	5	10
Biological Process	GO:0070918	production of small RNA involved in gene silencing by RNA	0.234093	0.961856	5	0	5	10
Biological Process	GO:0071359	cellular response to dsRNA	0.234093	0.961856	5	0	5	10
Biological Process	GO:0055082	cellular chemical homeostasis	0.234578	0.961856	19	12	31	80
Biological Process	GO:0044238	primary metabolic process	0.23537	0.961856	668	286	954	2743
Biological Process	GO:0007126	meiotic nuclear division	0.235434	0.961856	15	1	16	39
Molecular Function	GO:0015926	glucosidase activity	0.239536	0.831598	5	9	14	31
Biological Process	GO:0019362	pyridine nucleotide metabolic process	0.240578	0.961856	8	12	20	50
Molecular Function	GO:0099516	ion antiporter activity	0.240956	0.831598	5	2	7	14
Biological Process	GO:0022613	ribonucleoprotein complex biogenesis	0.240986	0.961856	83	6	89	243
Molecular Function	GO:0008138	protein tyrosine/serine/threonine phosphatase activity	0.242434	0.831598	3	1	4	7
Molecular Function	GO:0016670	oxidoreductase activity, acting on a sulfur group of donors, oxygen as acceptor	0.242434	0.831598	3	1	4	7
Molecular Function	GO:0016717	oxidoreductase activity, acting on paired donors, with oxidation of a pair of donors resulting in the reduction of molecular oxygen to two molecules of water	0.242434	0.831598	4	0	4	7
Biological Process	GO:0007093	mitotic cell cycle checkpoint	0.246373	0.961856	14	3	17	42
Biological Process	GO:0044724	single-organism carbohydrate catabolic process	0.249467	0.961856	9	12	21	53
Biological Process	GO:0006639	acylglycerol metabolic process	0.251785	0.961856	3	5	8	18
Biological Process	GO:0019954	asexual reproduction	0.251785	0.961856	5	3	8	18
Biological Process	GO:0031047	gene silencing by RNA	0.251785	0.961856	8	0	8	18
Biological Process	GO:0048468	cell development	0.251785	0.961856	6	2	8	18
Molecular Function	GO:0016620	oxidoreductase activity, acting on the aldehyde or oxo group of donors, NAD or NADP as acceptor	0.253011	0.831598	2	7	9	19
Biological Process	GO:0000463	maturation of LSU-rRNA from tricistronic rRNA transcript (SSU-rRNA, 5.8S rRNA, LSU-rRNA)	0.26669	0.961856	6	0	6	13
Biological Process	GO:0000746	conjugation	0.26669	0.961856	6	0	6	13
Biological Process	GO:0000747	conjugation with cellular fusion	0.26669	0.961856	6	0	6	13
Biological Process	GO:0005984	disaccharide metabolic process	0.26669	0.961856	2	4	6	13
Biological Process	GO:0006023	aminoglycan biosynthetic process	0.26669	0.961856	5	1	6	13
Biological Process	GO:0006568	tryptophan metabolic process	0.26669	0.961856	3	3	6	13
Biological Process	GO:0006586	indolalkylamine metabolic process	0.26669	0.961856	3	3	6	13
Biological Process	GO:0009074	aromatic amino acid family catabolic process	0.26669	0.961856	2	4	6	13
Biological Process	GO:0016075	rRNA catabolic process	0.26669	0.961856	6	0	6	13
Biological Process	GO:0044764	multi-organism cellular process	0.26669	0.961856	6	0	6	13
Biological Process	GO:0046112	nucleobase biosynthetic process	0.26669	0.961856	2	4	6	13
Cellular Component	GO:0000322	storage vacuole	0.267041	1	19	13	32	85
Cellular Component	GO:0000324	fungal-type vacuole	0.267041	1	19	13	32	85
Cellular Component	GO:0000506	glycosylphosphatidylinositol-N-acetylglucosaminyltransferase (GPI-GnT) complex	0.267181	1	2	0	2	3
Cellular Component	GO:0000814	ESCRT II complex	0.267181	1	2	0	2	3
Cellular Component	GO:0001405	presequence translocase-associated import motor	0.267181	1	2	0	2	3
Cellular Component	GO:0005628	prospore membrane	0.267181	1	1	1	2	3
Cellular Component	GO:0005749	mitochondrial respiratory chain complex II, succinate dehydrogenase complex (ubiquinone)	0.267181	1	0	2	2	3
Cellular Component	GO:0005826	actomyosin contractile ring	0.267181	1	2	0	2	3
Cellular Component	GO:0005934	cellular bud tip	0.267181	1	2	0	2	3
Cellular Component	GO:0008622	epsilon DNA polymerase complex	0.267181	1	2	0	2	3
Cellular Component	GO:0030016	myofibril	0.267181	1	2	0	2	3
Cellular Component	GO:0030017	sarcomere	0.267181	1	2	0	2	3
Cellular Component	GO:0030018	Z disc	0.267181	1	2	0	2	3
Cellular Component	GO:0030981	cortical microtubule cytoskeleton	0.267181	1	2	0	2	3
Cellular Component	GO:0031082	BLOC complex	0.267181	1	2	0	2	3
Cellular Component	GO:0031083	BLOC-1 complex	0.267181	1	2	0	2	3
Cellular Component	GO:0031389	Rad17 RFC-like complex	0.267181	1	1	1	2	3
Cellular Component	GO:0031674	I band	0.267181	1	2	0	2	3
Cellular Component	GO:0031934	mating-type region heterochromatin	0.267181	1	2	0	2	3
Cellular Component	GO:0032133	chromosome passenger complex	0.267181	1	2	0	2	3
Cellular Component	GO:0032432	actin filament bundle	0.267181	1	2	0	2	3
Cellular Component	GO:0033254	vacuolar transporter chaperone complex	0.267181	1	0	2	2	3
Cellular Component	GO:0034098	VCP-NPL4-UFD1 AAA ATPase complex	0.267181	1	2	0	2	3
Cellular Component	GO:0034271	phosphatidylinositol 3-kinase complex, class III, type I	0.267181	1	2	0	2	3
Cellular Component	GO:0034272	phosphatidylinositol 3-kinase complex, class III, type II	0.267181	1	2	0	2	3
Cellular Component	GO:0034457	Mpp10 complex	0.267181	1	2	0	2	3
Cellular Component	GO:0042763	intracellular immature spore	0.267181	1	1	1	2	3
Cellular Component	GO:0042764	ascospore-type prospore	0.267181	1	1	1	2	3
Cellular Component	GO:0045121	membrane raft	0.267181	1	2	0	2	3
Cellular Component	GO:0045257	succinate dehydrogenase complex (ubiquinone)	0.267181	1	0	2	2	3
Cellular Component	GO:0045273	respiratory chain complex II	0.267181	1	0	2	2	3
Cellular Component	GO:0045281	succinate dehydrogenase complex	0.267181	1	0	2	2	3
Cellular Component	GO:0045283	fumarate reductase complex	0.267181	1	0	2	2	3
Cellular Component	GO:0048269	methionine adenosyltransferase complex	0.267181	1	2	0	2	3
Cellular Component	GO:0055028	cortical microtubule	0.267181	1	2	0	2	3
Cellular Component	GO:0070545	PeBoW complex	0.267181	1	2	0	2	3
Cellular Component	GO:0070938	contractile ring	0.267181	1	2	0	2	3
Cellular Component	GO:0098857	membrane microdomain	0.267181	1	2	0	2	3
Cellular Component	GO:1990071	TRAPPII protein complex	0.267181	1	2	0	2	3
Biological Process	GO:0000271	polysaccharide biosynthetic process	0.268905	0.961856	9	3	12	29
Biological Process	GO:0033692	cellular polysaccharide biosynthetic process	0.268905	0.961856	9	3	12	29
Molecular Function	GO:0008171	O-methyltransferase activity	0.27009	0.831598	4	2	6	12
Molecular Function	GO:0015095	magnesium ion transmembrane transporter activity	0.27009	0.831598	4	2	6	12
Molecular Function	GO:0042887	amide transmembrane transporter activity	0.27009	0.831598	1	5	6	12
Cellular Component	GO:0005935	cellular bud neck	0.270812	1	4	0	4	8
Biological Process	GO:0098869	cellular oxidant detoxification	0.271813	0.961856	5	4	9	21
Biological Process	GO:1990748	cellular detoxification	0.271813	0.961856	5	4	9	21
Biological Process	GO:1901615	organic hydroxy compound metabolic process	0.272036	0.961856	31	17	48	129
Biological Process	GO:0001079	nitrogen catabolite regulation of transcription from RNA polymerase II promoter	0.272796	0.961856	1	1	2	3
Biological Process	GO:0001080	nitrogen catabolite activation of transcription from RNA polymerase II promoter	0.272796	0.961856	1	1	2	3
Biological Process	GO:0005985	sucrose metabolic process	0.272796	0.961856	1	1	2	3
Biological Process	GO:0006002	fructose 6-phosphate metabolic process	0.272796	0.961856	1	1	2	3
Biological Process	GO:0006145	purine nucleobase catabolic process	0.272796	0.961856	2	0	2	3
Biological Process	GO:0006984	ER-nucleus signaling pathway	0.272796	0.961856	1	1	2	3
Biological Process	GO:0006991	response to sterol depletion	0.272796	0.961856	1	1	2	3
Biological Process	GO:0007420	brain development	0.272796	0.961856	2	0	2	3
Biological Process	GO:0008360	regulation of cell shape	0.272796	0.961856	0	2	2	3
Biological Process	GO:0009109	coenzyme catabolic process	0.272796	0.961856	1	1	2	3
Biological Process	GO:0009254	peptidoglycan turnover	0.272796	0.961856	2	0	2	3
Biological Process	GO:0009448	gamma-aminobutyric acid metabolic process	0.272796	0.961856	0	2	2	3
Biological Process	GO:0009450	gamma-aminobutyric acid catabolic process	0.272796	0.961856	0	2	2	3
Biological Process	GO:0009812	flavonoid metabolic process	0.272796	0.961856	2	0	2	3
Biological Process	GO:0009813	flavonoid biosynthetic process	0.272796	0.961856	2	0	2	3
Biological Process	GO:0009887	organ morphogenesis	0.272796	0.961856	2	0	2	3
Biological Process	GO:0010107	potassium ion import	0.272796	0.961856	2	0	2	3
Biological Process	GO:0010253	UDP-rhamnose biosynthetic process	0.272796	0.961856	2	0	2	3
Biological Process	GO:0010927	cellular component assembly involved in morphogenesis	0.272796	0.961856	2	0	2	3
Biological Process	GO:0015939	pantothenate metabolic process	0.272796	0.961856	2	0	2	3
Biological Process	GO:0015940	pantothenate biosynthetic process	0.272796	0.961856	2	0	2	3
Biological Process	GO:0016444	somatic cell DNA recombination	0.272796	0.961856	2	0	2	3
Biological Process	GO:0019305	dTDP-rhamnose biosynthetic process	0.272796	0.961856	2	0	2	3
Biological Process	GO:0019852	L-ascorbic acid metabolic process	0.272796	0.961856	2	0	2	3
Biological Process	GO:0019932	second-messenger-mediated signaling	0.272796	0.961856	2	0	2	3
Biological Process	GO:0030007	cellular potassium ion homeostasis	0.272796	0.961856	2	0	2	3
Biological Process	GO:0030011	maintenance of cell polarity	0.272796	0.961856	2	0	2	3
Biological Process	GO:0030473	nuclear migration along microtubule	0.272796	0.961856	2	0	2	3
Biological Process	GO:0030970	retrograde protein transport, ER to cytosol	0.272796	0.961856	2	0	2	3
Biological Process	GO:0032933	SREBP signaling pathway	0.272796	0.961856	1	1	2	3
Biological Process	GO:0033478	UDP-rhamnose metabolic process	0.272796	0.961856	2	0	2	3
Biological Process	GO:0033609	oxalate metabolic process	0.272796	0.961856	0	2	2	3
Biological Process	GO:0033993	response to lipid	0.272796	0.961856	1	1	2	3
Biological Process	GO:0034473	U1 snRNA 3'-end processing	0.272796	0.961856	2	0	2	3
Biological Process	GO:0034476	U5 snRNA 3'-end processing	0.272796	0.961856	2	0	2	3
Biological Process	GO:0035303	regulation of dephosphorylation	0.272796	0.961856	1	1	2	3
Biological Process	GO:0043489	RNA stabilization	0.272796	0.961856	2	0	2	3
Biological Process	GO:0043504	mitochondrial DNA repair	0.272796	0.961856	1	1	2	3
Biological Process	GO:0045002	double-strand break repair via single-strand annealing	0.272796	0.961856	2	0	2	3
Biological Process	GO:0046015	regulation of transcription by glucose	0.272796	0.961856	0	2	2	3
Biological Process	GO:0046383	dTDP-rhamnose metabolic process	0.272796	0.961856	2	0	2	3
Biological Process	GO:0046950	cellular ketone body metabolic process	0.272796	0.961856	0	2	2	3
Biological Process	GO:0048255	mRNA stabilization	0.272796	0.961856	2	0	2	3
Biological Process	GO:0050685	positive regulation of mRNA processing	0.272796	0.961856	2	0	2	3
Biological Process	GO:0051103	DNA ligation involved in DNA repair	0.272796	0.961856	2	0	2	3
Biological Process	GO:0051187	cofactor catabolic process	0.272796	0.961856	1	1	2	3
Biological Process	GO:0051552	flavone metabolic process	0.272796	0.961856	2	0	2	3
Biological Process	GO:0051553	flavone biosynthetic process	0.272796	0.961856	2	0	2	3
Biological Process	GO:0051554	flavonol metabolic process	0.272796	0.961856	2	0	2	3
Biological Process	GO:0051555	flavonol biosynthetic process	0.272796	0.961856	2	0	2	3
Biological Process	GO:0060322	head development	0.272796	0.961856	2	0	2	3
Biological Process	GO:0071042	nuclear polyadenylation-dependent mRNA catabolic process	0.272796	0.961856	2	0	2	3
Biological Process	GO:0071047	polyadenylation-dependent mRNA catabolic process	0.272796	0.961856	2	0	2	3
Biological Process	GO:0071501	cellular response to sterol depletion	0.272796	0.961856	1	1	2	3
Biological Process	GO:0072348	sulfur compound transport	0.272796	0.961856	1	1	2	3
Biological Process	GO:0090293	nitrogen catabolite regulation of transcription	0.272796	0.961856	1	1	2	3
Biological Process	GO:0090294	nitrogen catabolite activation of transcription	0.272796	0.961856	1	1	2	3
Biological Process	GO:0097352	autophagosome maturation	0.272796	0.961856	2	0	2	3
Biological Process	GO:1902224	ketone body metabolic process	0.272796	0.961856	0	2	2	3
Biological Process	GO:1903313	positive regulation of mRNA metabolic process	0.272796	0.961856	2	0	2	3
Biological Process	GO:1903513	endoplasmic reticulum to cytosol transport	0.272796	0.961856	2	0	2	3
Biological Process	GO:1990573	potassium ion import across plasma membrane	0.272796	0.961856	2	0	2	3
Biological Process	GO:0009108	coenzyme biosynthetic process	0.272822	0.961856	24	9	33	87
Molecular Function	GO:0001046	core promoter sequence-specific DNA binding	0.274712	0.831598	2	1	3	5
Molecular Function	GO:0001047	core promoter binding	0.274712	0.831598	2	1	3	5
Molecular Function	GO:0004185	serine-type carboxypeptidase activity	0.274712	0.831598	3	0	3	5
Molecular Function	GO:0005451	monovalent cation:proton antiporter activity	0.274712	0.831598	3	0	3	5
Molecular Function	GO:0008195	phosphatidate phosphatase activity	0.274712	0.831598	1	2	3	5
Molecular Function	GO:0015385	sodium:proton antiporter activity	0.274712	0.831598	3	0	3	5
Molecular Function	GO:0016635	oxidoreductase activity, acting on the CH-CH group of donors, quinone or related compound as acceptor	0.274712	0.831598	1	2	3	5
Molecular Function	GO:0019903	protein phosphatase binding	0.274712	0.831598	2	1	3	5
Molecular Function	GO:0031418	L-ascorbic acid binding	0.274712	0.831598	2	1	3	5
Molecular Function	GO:0031543	peptidyl-proline dioxygenase activity	0.274712	0.831598	2	1	3	5
Molecular Function	GO:0033764	steroid dehydrogenase activity, acting on the CH-OH group of donors, NAD or NADP as acceptor	0.274712	0.831598	2	1	3	5
Molecular Function	GO:0070034	telomerase RNA binding	0.274712	0.831598	3	0	3	5
Molecular Function	GO:0008324	cation transmembrane transporter activity	0.277483	0.831598	38	31	69	173
Biological Process	GO:0000712	resolution of meiotic recombination intermediates	0.279532	0.961856	4	0	4	8
Biological Process	GO:0006207	'de novo' pyrimidine nucleobase biosynthetic process	0.279532	0.961856	1	3	4	8
Biological Process	GO:0006536	glutamate metabolic process	0.279532	0.961856	1	3	4	8
Biological Process	GO:0006544	glycine metabolic process	0.279532	0.961856	1	3	4	8
Biological Process	GO:0006970	response to osmotic stress	0.279532	0.961856	3	1	4	8
Biological Process	GO:0016078	tRNA catabolic process	0.279532	0.961856	4	0	4	8
Biological Process	GO:0017182	peptidyl-diphthamide metabolic process	0.279532	0.961856	3	1	4	8
Biological Process	GO:0017183	peptidyl-diphthamide biosynthetic process from peptidyl-histidine	0.279532	0.961856	3	1	4	8
Biological Process	GO:0018202	peptidyl-histidine modification	0.279532	0.961856	3	1	4	8
Biological Process	GO:0031507	heterochromatin assembly	0.279532	0.961856	3	1	4	8
Biological Process	GO:0032048	cardiolipin metabolic process	0.279532	0.961856	3	1	4	8
Biological Process	GO:0036297	interstrand cross-link repair	0.279532	0.961856	4	0	4	8
Biological Process	GO:0043633	polyadenylation-dependent RNA catabolic process	0.279532	0.961856	4	0	4	8
Biological Process	GO:0043634	polyadenylation-dependent ncRNA catabolic process	0.279532	0.961856	4	0	4	8
Biological Process	GO:0046471	phosphatidylglycerol metabolic process	0.279532	0.961856	3	1	4	8
Biological Process	GO:0070828	heterochromatin organization	0.279532	0.961856	3	1	4	8
Biological Process	GO:0071029	nuclear ncRNA surveillance	0.279532	0.961856	4	0	4	8
Biological Process	GO:0071035	nuclear polyadenylation-dependent rRNA catabolic process	0.279532	0.961856	4	0	4	8
Biological Process	GO:0071038	nuclear polyadenylation-dependent tRNA catabolic process	0.279532	0.961856	4	0	4	8
Biological Process	GO:0071046	nuclear polyadenylation-dependent ncRNA catabolic process	0.279532	0.961856	4	0	4	8
Molecular Function	GO:0019208	phosphatase regulator activity	0.281188	0.831598	7	1	8	17
Biological Process	GO:0006006	glucose metabolic process	0.282206	0.961856	1	12	13	32
Biological Process	GO:0070838	divalent metal ion transport	0.282206	0.961856	8	5	13	32
Biological Process	GO:0072511	divalent inorganic cation transport	0.282206	0.961856	8	5	13	32
Biological Process	GO:0044767	single-organism developmental process	0.283079	0.961856	24	6	30	79
Biological Process	GO:0030154	cell differentiation	0.284496	0.961856	13	4	17	43
Molecular Function	GO:0022804	active transmembrane transporter activity	0.285198	0.831598	36	24	60	150
Molecular Function	GO:1990837	sequence-specific double-stranded DNA binding	0.285198	0.831598	40	20	60	150
Molecular Function	GO:0015179	L-amino acid transmembrane transporter activity	0.285822	0.831598	5	5	10	22
Molecular Function	GO:0019900	kinase binding	0.287294	0.831598	6	6	12	27
Molecular Function	GO:0008168	methyltransferase activity	0.288584	0.831598	40	13	53	132
Biological Process	GO:0000041	transition metal ion transport	0.288918	0.961856	6	4	10	24
Biological Process	GO:0007052	mitotic spindle organization	0.288918	0.961856	9	1	10	24
Biological Process	GO:0007009	plasma membrane organization	0.291818	0.961856	6	1	7	16
Biological Process	GO:0007584	response to nutrient	0.291818	0.961856	1	6	7	16
Biological Process	GO:0016073	snRNA metabolic process	0.291818	0.961856	7	0	7	16
Biological Process	GO:0042886	amide transport	0.291818	0.961856	2	5	7	16
Biological Process	GO:0006694	steroid biosynthetic process	0.294216	0.961856	11	3	14	35
Biological Process	GO:0016125	sterol metabolic process	0.294216	0.961856	11	3	14	35
Biological Process	GO:0008610	lipid biosynthetic process	0.301396	0.961856	50	18	68	187
Biological Process	GO:0046496	nicotinamide nucleotide metabolic process	0.302783	0.961856	7	12	19	49
Molecular Function	GO:0046873	metal ion transmembrane transporter activity	0.302935	0.831598	14	14	28	68
Biological Process	GO:0006090	pyruvate metabolic process	0.303784	0.961856	2	9	11	27
Biological Process	GO:1901700	response to oxygen-containing compound	0.303784	0.961856	7	4	11	27
Cellular Component	GO:0005736	DNA-directed RNA polymerase I complex	0.303865	1	4	1	5	11
Cellular Component	GO:0008287	protein serine/threonine phosphatase complex	0.303865	1	4	1	5	11
Cellular Component	GO:0030428	cell septum	0.303865	1	4	1	5	11
Cellular Component	GO:1903293	phosphatase complex	0.303865	1	4	1	5	11
Molecular Function	GO:0015299	solute:proton antiporter activity	0.304984	0.831598	4	1	5	10
Molecular Function	GO:0016597	amino acid binding	0.304984	0.831598	1	4	5	10
Molecular Function	GO:0016832	aldehyde-lyase activity	0.304984	0.831598	2	3	5	10
Molecular Function	GO:0048038	quinone binding	0.304984	0.831598	4	1	5	10
Molecular Function	GO:0070628	proteasome binding	0.304984	0.831598	5	0	5	10
Molecular Function	GO:0004674	protein serine/threonine kinase activity	0.307674	0.831598	37	13	50	125
Biological Process	GO:0006638	neutral lipid metabolic process	0.312059	0.961856	3	5	8	19
Biological Process	GO:0072528	pyrimidine-containing compound biosynthetic process	0.312059	0.961856	1	7	8	19
Biological Process	GO:0006031	chitin biosynthetic process	0.314523	0.961856	4	1	5	11
Biological Process	GO:0006038	cell wall chitin biosynthetic process	0.314523	0.961856	4	1	5	11
Biological Process	GO:0006490	oligosaccharide-lipid intermediate biosynthetic process	0.314523	0.961856	5	0	5	11
Biological Process	GO:0009435	NAD biosynthetic process	0.314523	0.961856	1	4	5	11
Biological Process	GO:0010941	regulation of cell death	0.314523	0.961856	3	2	5	11
Biological Process	GO:0014070	response to organic cyclic compound	0.314523	0.961856	5	0	5	11
Biological Process	GO:0019400	alditol metabolic process	0.314523	0.961856	3	2	5	11
Biological Process	GO:0042445	hormone metabolic process	0.314523	0.961856	3	2	5	11
Biological Process	GO:0042981	regulation of apoptotic process	0.314523	0.961856	3	2	5	11
Biological Process	GO:0043067	regulation of programmed cell death	0.314523	0.961856	3	2	5	11
Biological Process	GO:0046174	polyol catabolic process	0.314523	0.961856	3	2	5	11
Biological Process	GO:0055088	lipid homeostasis	0.314523	0.961856	5	0	5	11
Biological Process	GO:0071407	cellular response to organic cyclic compound	0.314523	0.961856	5	0	5	11
Biological Process	GO:0097576	vacuole fusion	0.314523	0.961856	4	1	5	11
Biological Process	GO:1901073	glucosamine-containing compound biosynthetic process	0.314523	0.961856	4	1	5	11
Molecular Function	GO:0003684	damaged DNA binding	0.31529	0.831598	11	0	11	25
Molecular Function	GO:0000104	succinate dehydrogenase activity	0.316019	0.831598	0	2	2	3
Molecular Function	GO:0000146	microfilament motor activity	0.316019	0.831598	2	0	2	3
Molecular Function	GO:0001164	RNA polymerase I CORE element sequence-specific DNA binding	0.316019	0.831598	1	1	2	3
Molecular Function	GO:0003866	3-phosphoshikimate 1-carboxyvinyltransferase activity	0.316019	0.831598	2	0	2	3
Molecular Function	GO:0003871	5-methyltetrahydropteroyltriglutamate-homocysteine S-methyltransferase activity	0.316019	0.831598	1	1	2	3
Molecular Function	GO:0003884	D-amino-acid oxidase activity	0.316019	0.831598	1	1	2	3
Molecular Function	GO:0003941	L-serine ammonia-lyase activity	0.316019	0.831598	1	1	2	3
Molecular Function	GO:0004022	alcohol dehydrogenase (NAD) activity	0.316019	0.831598	1	1	2	3
Molecular Function	GO:0004096	catalase activity	0.316019	0.831598	0	2	2	3
Molecular Function	GO:0004169	dolichyl-phosphate-mannose-protein mannosyltransferase activity	0.316019	0.831598	2	0	2	3
Molecular Function	GO:0004322	ferroxidase activity	0.316019	0.831598	2	0	2	3
Molecular Function	GO:0004343	glucosamine 6-phosphate N-acetyltransferase activity	0.316019	0.831598	2	0	2	3
Molecular Function	GO:0004602	glutathione peroxidase activity	0.316019	0.831598	1	1	2	3
Molecular Function	GO:0004831	tyrosine-tRNA ligase activity	0.316019	0.831598	2	0	2	3
Molecular Function	GO:0004866	endopeptidase inhibitor activity	0.316019	0.831598	2	0	2	3
Molecular Function	GO:0008177	succinate dehydrogenase (ubiquinone) activity	0.316019	0.831598	0	2	2	3
Molecular Function	GO:0008460	dTDP-glucose 4,6-dehydratase activity	0.316019	0.831598	2	0	2	3
Molecular Function	GO:0008534	oxidized purine nucleobase lesion DNA N-glycosylase activity	0.316019	0.831598	2	0	2	3
Molecular Function	GO:0008554	sodium-exporting ATPase activity, phosphorylative mechanism	0.316019	0.831598	0	2	2	3
Molecular Function	GO:0008556	potassium-transporting ATPase activity	0.316019	0.831598	0	2	2	3
Molecular Function	GO:0008798	beta-aspartyl-peptidase activity	0.316019	0.831598	2	0	2	3
Molecular Function	GO:0008831	dTDP-4-dehydrorhamnose reductase activity	0.316019	0.831598	2	0	2	3
Molecular Function	GO:0008840	4-hydroxy-tetrahydrodipicolinate synthase	0.316019	0.831598	0	2	2	3
Molecular Function	GO:0009378	four-way junction helicase activity	0.316019	0.831598	2	0	2	3
Molecular Function	GO:0010280	UDP-L-rhamnose synthase activity	0.316019	0.831598	2	0	2	3
Molecular Function	GO:0015301	anion:anion antiporter activity	0.316019	0.831598	1	1	2	3
Molecular Function	GO:0015616	DNA translocase activity	0.316019	0.831598	2	0	2	3
Molecular Function	GO:0016421	CoA carboxylase activity	0.316019	0.831598	1	1	2	3
Molecular Function	GO:0016634	oxidoreductase activity, acting on the CH-CH group of donors, oxygen as acceptor	0.316019	0.831598	1	1	2	3
Molecular Function	GO:0016639	oxidoreductase activity, acting on the CH-NH2 group of donors, NAD or NADP as acceptor	0.316019	0.831598	0	2	2	3
Molecular Function	GO:0016724	oxidoreductase activity, oxidizing metal ions, oxygen as acceptor	0.316019	0.831598	2	0	2	3
Molecular Function	GO:0016813	hydrolase activity, acting on carbon-nitrogen (but not peptide) bonds, in linear amidines	0.316019	0.831598	0	2	2	3
Molecular Function	GO:0016972	thiol oxidase activity	0.316019	0.831598	2	0	2	3
Molecular Function	GO:0030411	scytalone dehydratase activity	0.316019	0.831598	2	0	2	3
Molecular Function	GO:0030600	feruloyl esterase activity	0.316019	0.831598	2	0	2	3
Molecular Function	GO:0034039	8-oxo-7,8-dihydroguanine DNA N-glycosylase activity	0.316019	0.831598	2	0	2	3
Molecular Function	GO:0042085	5-methyltetrahydropteroyltri-L-glutamate-dependent methyltransferase activity	0.316019	0.831598	1	1	2	3
Molecular Function	GO:0042134	rRNA primary transcript binding	0.316019	0.831598	2	0	2	3
Molecular Function	GO:0042803	protein homodimerization activity	0.316019	0.831598	2	0	2	3
Molecular Function	GO:0047490	pectin lyase activity	0.316019	0.831598	2	0	2	3
Molecular Function	GO:0048039	ubiquinone binding	0.316019	0.831598	1	1	2	3
Molecular Function	GO:0048270	methionine adenosyltransferase regulator activity	0.316019	0.831598	2	0	2	3
Molecular Function	GO:0050377	UDP-glucose 4,6-dehydratase activity	0.316019	0.831598	2	0	2	3
Molecular Function	GO:0090560	2-(3-amino-3-carboxypropyl)histidine synthase activity	0.316019	0.831598	1	1	2	3
Biological Process	GO:0016126	sterol biosynthetic process	0.316893	0.961856	9	3	12	30
Biological Process	GO:0072524	pyridine-containing compound metabolic process	0.318796	0.961856	9	12	21	55
Cellular Component	GO:0000323	lytic vacuole	0.322104	1	19	13	32	87
Molecular Function	GO:0016758	transferase activity, transferring hexosyl groups	0.322726	0.831598	23	4	27	66
Biological Process	GO:0000724	double-strand break repair via homologous recombination	0.324389	0.961856	16	1	17	44
Cellular Component	GO:1902555	endoribonuclease complex	0.327377	1	5	1	6	14
Biological Process	GO:0009308	amine metabolic process	0.32859	0.961856	8	5	13	33
Biological Process	GO:0009311	oligosaccharide metabolic process	0.328892	0.961856	5	4	9	22
Biological Process	GO:0098754	detoxification	0.328892	0.961856	5	4	9	22
Biological Process	GO:1901698	response to nitrogen compound	0.328892	0.961856	7	2	9	22
Biological Process	GO:1901699	cellular response to nitrogen compound	0.328892	0.961856	7	2	9	22
Molecular Function	GO:0046914	transition metal ion binding	0.330352	0.831598	106	53	159	412
Cellular Component	GO:0000120	RNA polymerase I transcription factor complex	0.331354	1	1	2	3	6
Cellular Component	GO:0033588	Elongator holoenzyme complex	0.331354	1	2	1	3	6
Biological Process	GO:1901605	alpha-amino acid metabolic process	0.336981	0.961856	27	33	60	166
Cellular Component	GO:0000131	incipient cellular bud site	0.339279	1	1	0	1	1
Cellular Component	GO:0000142	cellular bud neck contractile ring	0.339279	1	1	0	1	1
Cellular Component	GO:0000164	protein phosphatase type 1 complex	0.339279	1	0	1	1	1
Cellular Component	GO:0000328	fungal-type vacuole lumen	0.339279	1	0	1	1	1
Cellular Component	GO:0000931	gamma-tubulin large complex	0.339279	1	1	0	1	1
Cellular Component	GO:0001725	stress fiber	0.339279	1	1	0	1	1
Cellular Component	GO:0005621	cellular bud scar	0.339279	1	1	0	1	1
Cellular Component	GO:0005668	RNA polymerase transcription factor SL1 complex	0.339279	1	0	1	1	1
Cellular Component	GO:0005775	vacuolar lumen	0.339279	1	0	1	1	1
Cellular Component	GO:0005780	extrinsic component of intraperoxisomal membrane	0.339279	1	1	0	1	1
Cellular Component	GO:0005796	Golgi lumen	0.339279	1	1	0	1	1
Cellular Component	GO:0005958	DNA-dependent protein kinase-DNA ligase 4 complex	0.339279	1	1	0	1	1
Cellular Component	GO:0008076	voltage-gated potassium channel complex	0.339279	1	1	0	1	1
Cellular Component	GO:0009316	3-isopropylmalate dehydratase complex	0.339279	1	0	1	1	1
Cellular Component	GO:0009344	nitrite reductase complex [NAD(P)H]	0.339279	1	1	0	1	1
Cellular Component	GO:0009514	glyoxysome	0.339279	1	0	1	1	1
Cellular Component	GO:0016328	lateral plasma membrane	0.339279	1	1	0	1	1
Cellular Component	GO:0018995	host	0.339279	1	1	0	1	1
Cellular Component	GO:0030430	host cell cytoplasm	0.339279	1	1	0	1	1
Cellular Component	GO:0030690	Noc1p-Noc2p complex	0.339279	1	1	0	1	1
Cellular Component	GO:0030691	Noc2p-Noc3p complex	0.339279	1	1	0	1	1
Cellular Component	GO:0031021	interphase microtubule organizing center	0.339279	1	1	0	1	1
Cellular Component	GO:0032580	Golgi cisterna membrane	0.339279	1	1	0	1	1
Cellular Component	GO:0032936	SREBP-SCAP complex	0.339279	1	0	1	1	1
Cellular Component	GO:0032982	myosin filament	0.339279	1	1	0	1	1
Cellular Component	GO:0033167	ARC complex	0.339279	1	1	0	1	1
Cellular Component	GO:0033573	high-affinity iron permease complex	0.339279	1	1	0	1	1
Cellular Component	GO:0033643	host cell part	0.339279	1	1	0	1	1
Cellular Component	GO:0033646	host intracellular part	0.339279	1	1	0	1	1
Cellular Component	GO:0034245	mitochondrial DNA-directed RNA polymerase complex	0.339279	1	1	0	1	1
Cellular Component	GO:0034705	potassium channel complex	0.339279	1	1	0	1	1
Cellular Component	GO:0035550	urease complex	0.339279	1	0	1	1	1
Cellular Component	GO:0042641	actomyosin	0.339279	1	1	0	1	1
Cellular Component	GO:0043656	intracellular region of host	0.339279	1	1	0	1	1
Cellular Component	GO:0043657	host cell	0.339279	1	1	0	1	1
Cellular Component	GO:0044215	other organism	0.339279	1	1	0	1	1
Cellular Component	GO:0044216	other organism cell	0.339279	1	1	0	1	1
Cellular Component	GO:0044217	other organism part	0.339279	1	1	0	1	1
Cellular Component	GO:0044426	cell wall part	0.339279	1	1	0	1	1
Cellular Component	GO:0044462	external encapsulating structure part	0.339279	1	1	0	1	1
Cellular Component	GO:0044853	plasma membrane raft	0.339279	1	1	0	1	1
Cellular Component	GO:0055038	recycling endosome membrane	0.339279	1	1	0	1	1
Cellular Component	GO:0070274	RES complex	0.339279	1	0	1	1	1
Cellular Component	GO:0070419	nonhomologous end joining complex	0.339279	1	1	0	1	1
Cellular Component	GO:0070761	pre-snoRNP complex	0.339279	1	1	0	1	1
Cellular Component	GO:0070824	SHREC complex	0.339279	1	1	0	1	1
Cellular Component	GO:0071561	nucleus-vacuole junction	0.339279	1	1	0	1	1
Cellular Component	GO:0071595	Nem1-Spo7 phosphatase complex	0.339279	1	1	0	1	1
Cellular Component	GO:0071817	MMXD complex	0.339279	1	1	0	1	1
Cellular Component	GO:0071986	Ragulator complex	0.339279	1	1	0	1	1
Cellular Component	GO:0090443	FAR/SIN/STRIPAK complex	0.339279	1	1	0	1	1
Cellular Component	GO:0097505	Rad6-Rad18 complex	0.339279	1	1	0	1	1
Cellular Component	GO:0097517	contractile actin filament bundle	0.339279	1	1	0	1	1
Cellular Component	GO:1902716	cell cortex of growing cell tip	0.339279	1	1	0	1	1
Cellular Component	GO:1902929	plasma membrane of growing cell tip	0.339279	1	1	0	1	1
Cellular Component	GO:1903600	glutaminase complex	0.339279	1	1	0	1	1
Cellular Component	GO:1990811	Msd1-Wdr8-Pkl1 complex	0.339279	1	1	0	1	1
Cellular Component	GO:1990871	Vma12-Vma22 assembly complex	0.339279	1	1	0	1	1
Biological Process	GO:0000459	exonucleolytic trimming involved in rRNA processing	0.339673	0.961856	3	0	3	6
Biological Process	GO:0000467	exonucleolytic trimming to generate mature 3'-end of 5.8S rRNA from tricistronic rRNA transcript (SSU-rRNA, 5.8S rRNA, LSU-rRNA)	0.339673	0.961856	3	0	3	6
Biological Process	GO:0000491	small nucleolar ribonucleoprotein complex assembly	0.339673	0.961856	2	1	3	6
Biological Process	GO:0006195	purine nucleotide catabolic process	0.339673	0.961856	1	2	3	6
Biological Process	GO:0006222	UMP biosynthetic process	0.339673	0.961856	0	3	3	6
Biological Process	GO:0006312	mitotic recombination	0.339673	0.961856	3	0	3	6
Biological Process	GO:0006528	asparagine metabolic process	0.339673	0.961856	1	2	3	6
Biological Process	GO:0006655	phosphatidylglycerol biosynthetic process	0.339673	0.961856	2	1	3	6
Biological Process	GO:0007417	central nervous system development	0.339673	0.961856	3	0	3	6
Biological Process	GO:0008361	regulation of cell size	0.339673	0.961856	3	0	3	6
Biological Process	GO:0009068	aspartate family amino acid catabolic process	0.339673	0.961856	2	1	3	6
Biological Process	GO:0009173	pyrimidine ribonucleoside monophosphate metabolic process	0.339673	0.961856	0	3	3	6
Biological Process	GO:0009174	pyrimidine ribonucleoside monophosphate biosynthetic process	0.339673	0.961856	0	3	3	6
Biological Process	GO:0009423	chorismate biosynthetic process	0.339673	0.961856	3	0	3	6
Biological Process	GO:0019369	arachidonic acid metabolic process	0.339673	0.961856	2	1	3	6
Biological Process	GO:0019566	arabinose metabolic process	0.339673	0.961856	2	1	3	6
Biological Process	GO:0031647	regulation of protein stability	0.339673	0.961856	3	0	3	6
Biological Process	GO:0032049	cardiolipin biosynthetic process	0.339673	0.961856	2	1	3	6
Biological Process	GO:0033500	carbohydrate homeostasis	0.339673	0.961856	1	2	3	6
Biological Process	GO:0034354	'de novo' NAD biosynthetic process from tryptophan	0.339673	0.961856	1	2	3	6
Biological Process	GO:0034627	'de novo' NAD biosynthetic process	0.339673	0.961856	1	2	3	6
Biological Process	GO:0035510	DNA dealkylation	0.339673	0.961856	2	1	3	6
Biological Process	GO:0042593	glucose homeostasis	0.339673	0.961856	1	2	3	6
Biological Process	GO:0042790	transcription of nuclear large rRNA transcript from RNA polymerase I promoter	0.339673	0.961856	1	2	3	6
Biological Process	GO:0045840	positive regulation of mitotic nuclear division	0.339673	0.961856	3	0	3	6
Biological Process	GO:0046049	UMP metabolic process	0.339673	0.961856	0	3	3	6
Biological Process	GO:0048015	phosphatidylinositol-mediated signaling	0.339673	0.961856	2	1	3	6
Biological Process	GO:0048017	inositol lipid-mediated signaling	0.339673	0.961856	2	1	3	6
Biological Process	GO:0051785	positive regulation of nuclear division	0.339673	0.961856	3	0	3	6
Biological Process	GO:0070509	calcium ion import	0.339673	0.961856	2	1	3	6
Biological Process	GO:0071051	polyadenylation-dependent snoRNA 3'-end processing	0.339673	0.961856	3	0	3	6
Biological Process	GO:0090503	RNA phosphodiester bond hydrolysis, exonucleolytic	0.339673	0.961856	3	0	3	6
Biological Process	GO:1901642	nucleoside transmembrane transport	0.339673	0.961856	1	2	3	6
Biological Process	GO:0006641	triglyceride metabolic process	0.339691	0.961856	2	4	6	14
Biological Process	GO:0034661	ncRNA catabolic process	0.339691	0.961856	6	0	6	14
Biological Process	GO:0055067	monovalent inorganic cation homeostasis	0.339691	0.961856	5	1	6	14
Biological Process	GO:0070588	calcium ion transmembrane transport	0.339691	0.961856	4	2	6	14
Biological Process	GO:0098781	ncRNA transcription	0.339691	0.961856	4	2	6	14
Biological Process	GO:1901616	organic hydroxy compound catabolic process	0.339691	0.961856	4	2	6	14
Molecular Function	GO:0015075	ion transmembrane transporter activity	0.339743	0.831598	52	46	98	252
Molecular Function	GO:0008081	phosphoric diester hydrolase activity	0.341974	0.831598	8	4	12	28
Molecular Function	GO:0015297	antiporter activity	0.341974	0.831598	8	4	12	28
Biological Process	GO:0032502	developmental process	0.342177	0.961856	24	6	30	81
Biological Process	GO:0009081	branched-chain amino acid metabolic process	0.343234	0.961856	1	9	10	25
Biological Process	GO:0046148	pigment biosynthetic process	0.343234	0.961856	6	4	10	25
Biological Process	GO:0000053	argininosuccinate metabolic process	0.343445	0.961856	1	0	1	1
Biological Process	GO:0000073	spindle pole body separation	0.343445	0.961856	1	0	1	1
Biological Process	GO:0000432	positive regulation of transcription from RNA polymerase II promoter by glucose	0.343445	0.961856	0	1	1	1
Biological Process	GO:0000433	negative regulation of transcription from RNA polymerase II promoter by glucose	0.343445	0.961856	0	1	1	1
Biological Process	GO:0000437	carbon catabolite repression of transcription from RNA polymerase II promoter	0.343445	0.961856	0	1	1	1
Biological Process	GO:0000493	box H/ACA snoRNP assembly	0.343445	0.961856	1	0	1	1
Biological Process	GO:0000740	nuclear membrane fusion	0.343445	0.961856	1	0	1	1
Biological Process	GO:0000741	karyogamy	0.343445	0.961856	1	0	1	1
Biological Process	GO:0000742	karyogamy involved in conjugation with cellular fusion	0.343445	0.961856	1	0	1	1
Biological Process	GO:0000753	cell morphogenesis involved in conjugation with cellular fusion	0.343445	0.961856	1	0	1	1
Biological Process	GO:0000767	cell morphogenesis involved in conjugation	0.343445	0.961856	1	0	1	1
Biological Process	GO:0000947	amino acid catabolic process to alcohol via Ehrlich pathway	0.343445	0.961856	0	1	1	1
Biological Process	GO:0000949	aromatic amino acid family catabolic process to alcohol via Ehrlich pathway	0.343445	0.961856	0	1	1	1
Biological Process	GO:0000955	amino acid catabolic process via Ehrlich pathway	0.343445	0.961856	0	1	1	1
Biological Process	GO:0000964	mitochondrial RNA 5'-end processing	0.343445	0.961856	1	0	1	1
Biological Process	GO:0001173	DNA-templated transcriptional start site selection	0.343445	0.961856	1	0	1	1
Biological Process	GO:0001174	transcriptional start site selection at RNA polymerase II promoter	0.343445	0.961856	1	0	1	1
Biological Process	GO:0001402	signal transduction involved in filamentous growth	0.343445	0.961856	1	0	1	1
Biological Process	GO:0001573	ganglioside metabolic process	0.343445	0.961856	1	0	1	1
Biological Process	GO:0001654	eye development	0.343445	0.961856	1	0	1	1
Biological Process	GO:0001906	cell killing	0.343445	0.961856	1	0	1	1
Biological Process	GO:0001919	regulation of receptor recycling	0.343445	0.961856	1	0	1	1
Biological Process	GO:0001933	negative regulation of protein phosphorylation	0.343445	0.961856	1	0	1	1
Biological Process	GO:0002128	tRNA nucleoside ribose methylation	0.343445	0.961856	1	0	1	1
Biological Process	GO:0002939	tRNA N1-guanine methylation	0.343445	0.961856	0	1	1	1
Biological Process	GO:0003002	regionalization	0.343445	0.961856	1	0	1	1
Biological Process	GO:0003012	muscle system process	0.343445	0.961856	1	0	1	1
Biological Process	GO:0005986	sucrose biosynthetic process	0.343445	0.961856	0	1	1	1
Biological Process	GO:0006004	fucose metabolic process	0.343445	0.961856	1	0	1	1
Biological Process	GO:0006041	glucosamine metabolic process	0.343445	0.961856	0	1	1	1
Biological Process	GO:0006043	glucosamine catabolic process	0.343445	0.961856	0	1	1	1
Biological Process	GO:0006054	N-acetylneuraminate metabolic process	0.343445	0.961856	0	1	1	1
Biological Process	GO:0006067	ethanol metabolic process	0.343445	0.961856	0	1	1	1
Biological Process	GO:0006069	ethanol oxidation	0.343445	0.961856	0	1	1	1
Biological Process	GO:0006114	glycerol biosynthetic process	0.343445	0.961856	1	0	1	1
Biological Process	GO:0006147	guanine catabolic process	0.343445	0.961856	1	0	1	1
Biological Process	GO:0006198	cAMP catabolic process	0.343445	0.961856	0	1	1	1
Biological Process	GO:0006203	dGTP catabolic process	0.343445	0.961856	1	0	1	1
Biological Process	GO:0006210	thymine catabolic process	0.343445	0.961856	0	1	1	1
Biological Process	GO:0006337	nucleosome disassembly	0.343445	0.961856	1	0	1	1
Biological Process	GO:0006363	termination of RNA polymerase I transcription	0.343445	0.961856	1	0	1	1
Biological Process	GO:0006390	transcription from mitochondrial promoter	0.343445	0.961856	1	0	1	1
Biological Process	GO:0006420	arginyl-tRNA aminoacylation	0.343445	0.961856	1	0	1	1
Biological Process	GO:0006426	glycyl-tRNA aminoacylation	0.343445	0.961856	1	0	1	1
Biological Process	GO:0006438	valyl-tRNA aminoacylation	0.343445	0.961856	1	0	1	1
Biological Process	GO:0006522	alanine metabolic process	0.343445	0.961856	1	0	1	1
Biological Process	GO:0006524	alanine catabolic process	0.343445	0.961856	1	0	1	1
Biological Process	GO:0006530	asparagine catabolic process	0.343445	0.961856	1	0	1	1
Biological Process	GO:0006554	lysine catabolic process	0.343445	0.961856	0	1	1	1
Biological Process	GO:0006578	amino-acid betaine biosynthetic process	0.343445	0.961856	1	0	1	1
Biological Process	GO:0006617	SRP-dependent cotranslational protein targeting to membrane, signal sequence recognition	0.343445	0.961856	1	0	1	1
Biological Process	GO:0006675	mannosyl-inositol phosphorylceramide metabolic process	0.343445	0.961856	1	0	1	1
Biological Process	GO:0006679	glucosylceramide biosynthetic process	0.343445	0.961856	1	0	1	1
Biological Process	GO:0006689	ganglioside catabolic process	0.343445	0.961856	1	0	1	1
Biological Process	GO:0006699	bile acid biosynthetic process	0.343445	0.961856	1	0	1	1
Biological Process	GO:0006780	uroporphyrinogen III biosynthetic process	0.343445	0.961856	0	1	1	1
Biological Process	GO:0006809	nitric oxide biosynthetic process	0.343445	0.961856	0	1	1	1
Biological Process	GO:0006884	cell volume homeostasis	0.343445	0.961856	1	0	1	1
Biological Process	GO:0006936	muscle contraction	0.343445	0.961856	1	0	1	1
Biological Process	GO:0007042	lysosomal lumen acidification	0.343445	0.961856	1	0	1	1
Biological Process	GO:0007120	axial cellular bud site selection	0.343445	0.961856	1	0	1	1
Biological Process	GO:0007121	bipolar cellular bud site selection	0.343445	0.961856	1	0	1	1
Biological Process	GO:0007232	osmosensory signaling pathway via Sho1 osmosensor	0.343445	0.961856	1	0	1	1
Biological Process	GO:0007254	JNK cascade	0.343445	0.961856	1	0	1	1
Biological Process	GO:0007423	sensory organ development	0.343445	0.961856	1	0	1	1
Biological Process	GO:0007532	regulation of mating-type specific transcription, DNA-templated	0.343445	0.961856	1	0	1	1
Biological Process	GO:0007568	aging	0.343445	0.961856	1	0	1	1
Biological Process	GO:0008105	asymmetric protein localization	0.343445	0.961856	1	0	1	1
Biological Process	GO:0008209	androgen metabolic process	0.343445	0.961856	1	0	1	1
Biological Process	GO:0008210	estrogen metabolic process	0.343445	0.961856	1	0	1	1
Biological Process	GO:0008272	sulfate transport	0.343445	0.961856	0	1	1	1
Biological Process	GO:0008298	intracellular mRNA localization	0.343445	0.961856	1	0	1	1
Biological Process	GO:0008340	determination of adult lifespan	0.343445	0.961856	1	0	1	1
Biological Process	GO:0009061	anaerobic respiration	0.343445	0.961856	0	1	1	1
Biological Process	GO:0009078	pyruvate family amino acid metabolic process	0.343445	0.961856	1	0	1	1
Biological Process	GO:0009080	pyruvate family amino acid catabolic process	0.343445	0.961856	1	0	1	1
Biological Process	GO:0009111	vitamin catabolic process	0.343445	0.961856	1	0	1	1
Biological Process	GO:0009146	purine nucleoside triphosphate catabolic process	0.343445	0.961856	1	0	1	1
Biological Process	GO:0009151	purine deoxyribonucleotide metabolic process	0.343445	0.961856	1	0	1	1
Biological Process	GO:0009155	purine deoxyribonucleotide catabolic process	0.343445	0.961856	1	0	1	1
Biological Process	GO:0009215	purine deoxyribonucleoside triphosphate metabolic process	0.343445	0.961856	1	0	1	1
Biological Process	GO:0009217	purine deoxyribonucleoside triphosphate catabolic process	0.343445	0.961856	1	0	1	1
Biological Process	GO:0009397	folic acid-containing compound catabolic process	0.343445	0.961856	1	0	1	1
Biological Process	GO:0009439	cyanate metabolic process	0.343445	0.961856	0	1	1	1
Biological Process	GO:0009617	response to bacterium	0.343445	0.961856	1	0	1	1
Biological Process	GO:0009639	response to red or far red light	0.343445	0.961856	0	1	1	1
Biological Process	GO:0009699	phenylpropanoid biosynthetic process	0.343445	0.961856	1	0	1	1
Biological Process	GO:0009737	response to abscisic acid	0.343445	0.961856	1	0	1	1
Biological Process	GO:0009743	response to carbohydrate	0.343445	0.961856	0	1	1	1
Biological Process	GO:0009746	response to hexose	0.343445	0.961856	0	1	1	1
Biological Process	GO:0009749	response to glucose	0.343445	0.961856	0	1	1	1
Biological Process	GO:0009756	carbohydrate mediated signaling	0.343445	0.961856	0	1	1	1
Biological Process	GO:0009757	hexose mediated signaling	0.343445	0.961856	0	1	1	1
Biological Process	GO:0009798	axis specification	0.343445	0.961856	1	0	1	1
Biological Process	GO:0009809	lignin biosynthetic process	0.343445	0.961856	1	0	1	1
Biological Process	GO:0009880	embryonic pattern specification	0.343445	0.961856	1	0	1	1
Biological Process	GO:0009948	anterior/posterior axis specification	0.343445	0.961856	1	0	1	1
Biological Process	GO:0009952	anterior/posterior pattern specification	0.343445	0.961856	1	0	1	1
Biological Process	GO:0010017	red or far-red light signaling pathway	0.343445	0.961856	0	1	1	1
Biological Process	GO:0010106	cellular response to iron ion starvation	0.343445	0.961856	1	0	1	1
Biological Process	GO:0010114	response to red light	0.343445	0.961856	0	1	1	1
Biological Process	GO:0010182	sugar mediated signaling pathway	0.343445	0.961856	0	1	1	1
Biological Process	GO:0010212	response to ionizing radiation	0.343445	0.961856	0	1	1	1
Biological Process	GO:0010218	response to far red light	0.343445	0.961856	0	1	1	1
Biological Process	GO:0010230	alternative respiration	0.343445	0.961856	0	1	1	1
Biological Process	GO:0010255	glucose mediated signaling pathway	0.343445	0.961856	0	1	1	1
Biological Process	GO:0010259	multicellular organism aging	0.343445	0.961856	1	0	1	1
Biological Process	GO:0010720	positive regulation of cell development	0.343445	0.961856	1	0	1	1
Biological Process	GO:0010770	positive regulation of cell morphogenesis involved in differentiation	0.343445	0.961856	1	0	1	1
Biological Process	GO:0010792	DNA double-strand break processing involved in repair via single-strand annealing	0.343445	0.961856	1	0	1	1
Biological Process	GO:0010976	positive regulation of neuron projection development	0.343445	0.961856	1	0	1	1
Biological Process	GO:0010992	ubiquitin homeostasis	0.343445	0.961856	1	0	1	1
Biological Process	GO:0015675	nickel cation transport	0.343445	0.961856	0	1	1	1
Biological Process	GO:0015786	UDP-glucose transport	0.343445	0.961856	1	0	1	1
Biological Process	GO:0015816	glycine transport	0.343445	0.961856	1	0	1	1
Biological Process	GO:0015864	pyrimidine nucleoside transport	0.343445	0.961856	0	1	1	1
Biological Process	GO:0015876	acetyl-CoA transport	0.343445	0.961856	1	0	1	1
Biological Process	GO:0015887	pantothenate transmembrane transport	0.343445	0.961856	0	1	1	1
Biological Process	GO:0015916	fatty-acyl-CoA transport	0.343445	0.961856	1	0	1	1
Biological Process	GO:0015938	coenzyme A catabolic process	0.343445	0.961856	0	1	1	1
Biological Process	GO:0015942	formate metabolic process	0.343445	0.961856	0	1	1	1
Biological Process	GO:0016095	polyprenol catabolic process	0.343445	0.961856	1	0	1	1
Biological Process	GO:0016121	carotene catabolic process	0.343445	0.961856	1	0	1	1
Biological Process	GO:0016138	glycoside biosynthetic process	0.343445	0.961856	1	0	1	1
Biological Process	GO:0016358	dendrite development	0.343445	0.961856	1	0	1	1
Biological Process	GO:0018131	oxazole or thiazole biosynthetic process	0.343445	0.961856	0	1	1	1
Biological Process	GO:0019218	regulation of steroid metabolic process	0.343445	0.961856	0	1	1	1
Biological Process	GO:0019249	lactate biosynthetic process	0.343445	0.961856	0	1	1	1
Biological Process	GO:0019254	carnitine metabolic process, CoA-linked	0.343445	0.961856	0	1	1	1
Biological Process	GO:0019262	N-acetylneuraminate catabolic process	0.343445	0.961856	0	1	1	1
Biological Process	GO:0019310	inositol catabolic process	0.343445	0.961856	1	0	1	1
Biological Process	GO:0019365	pyridine nucleotide salvage	0.343445	0.961856	0	1	1	1
Biological Process	GO:0019401	alditol biosynthetic process	0.343445	0.961856	1	0	1	1
Biological Process	GO:0019418	sulfide oxidation	0.343445	0.961856	1	0	1	1
Biological Process	GO:0019474	L-lysine catabolic process to acetyl-CoA	0.343445	0.961856	0	1	1	1
Biological Process	GO:0019477	L-lysine catabolic process	0.343445	0.961856	0	1	1	1
Biological Process	GO:0019547	arginine catabolic process to ornithine	0.343445	0.961856	0	1	1	1
Biological Process	GO:0019551	glutamate catabolic process to 2-oxoglutarate	0.343445	0.961856	0	1	1	1
Biological Process	GO:0019586	galacturonate metabolic process	0.343445	0.961856	0	1	1	1
Biological Process	GO:0019592	mannitol catabolic process	0.343445	0.961856	0	1	1	1
Biological Process	GO:0019594	mannitol metabolic process	0.343445	0.961856	0	1	1	1
Biological Process	GO:0019698	D-galacturonate catabolic process	0.343445	0.961856	0	1	1	1
Biological Process	GO:0019722	calcium-mediated signaling	0.343445	0.961856	1	0	1	1
Biological Process	GO:0019827	stem cell population maintenance	0.343445	0.961856	0	1	1	1
Biological Process	GO:0019859	thymine metabolic process	0.343445	0.961856	0	1	1	1
Biological Process	GO:0021537	telencephalon development	0.343445	0.961856	1	0	1	1
Biological Process	GO:0021543	pallium development	0.343445	0.961856	1	0	1	1
Biological Process	GO:0021987	cerebral cortex development	0.343445	0.961856	1	0	1	1
Biological Process	GO:0030043	actin filament fragmentation	0.343445	0.961856	1	0	1	1
Biological Process	GO:0030212	hyaluronan metabolic process	0.343445	0.961856	1	0	1	1
Biological Process	GO:0030213	hyaluronan biosynthetic process	0.343445	0.961856	1	0	1	1
Biological Process	GO:0030417	nicotianamine metabolic process	0.343445	0.961856	0	1	1	1
Biological Process	GO:0030418	nicotianamine biosynthetic process	0.343445	0.961856	0	1	1	1
Biological Process	GO:0030437	ascospore formation	0.343445	0.961856	1	0	1	1
Biological Process	GO:0030476	ascospore wall assembly	0.343445	0.961856	1	0	1	1
Biological Process	GO:0030516	regulation of axon extension	0.343445	0.961856	1	0	1	1
Biological Process	GO:0030900	forebrain development	0.343445	0.961856	1	0	1	1
Biological Process	GO:0031179	peptide modification	0.343445	0.961856	0	1	1	1
Biological Process	GO:0031382	mating projection assembly	0.343445	0.961856	1	0	1	1
Biological Process	GO:0031442	positive regulation of mRNA 3'-end processing	0.343445	0.961856	1	0	1	1
Biological Process	GO:0031468	nuclear envelope reassembly	0.343445	0.961856	1	0	1	1
Biological Process	GO:0031498	chromatin disassembly	0.343445	0.961856	1	0	1	1
Biological Process	GO:0031640	killing of cells of other organism	0.343445	0.961856	1	0	1	1
Biological Process	GO:0031930	mitochondria-nucleus signaling pathway	0.343445	0.961856	0	1	1	1
Biological Process	GO:0032872	regulation of stress-activated MAPK cascade	0.343445	0.961856	1	0	1	1
Biological Process	GO:0032874	positive regulation of stress-activated MAPK cascade	0.343445	0.961856	1	0	1	1
Biological Process	GO:0032917	polyamine acetylation	0.343445	0.961856	1	0	1	1
Biological Process	GO:0032918	spermidine acetylation	0.343445	0.961856	1	0	1	1
Biological Process	GO:0032986	protein-DNA complex disassembly	0.343445	0.961856	1	0	1	1
Biological Process	GO:0033151	V(D)J recombination	0.343445	0.961856	1	0	1	1
Biological Process	GO:0033152	immunoglobulin V(D)J recombination	0.343445	0.961856	1	0	1	1
Biological Process	GO:0033212	iron assimilation	0.343445	0.961856	1	0	1	1
Biological Process	GO:0033215	iron assimilation by reduction and transport	0.343445	0.961856	1	0	1	1
Biological Process	GO:0033345	asparagine catabolic process via L-aspartate	0.343445	0.961856	1	0	1	1
Biological Process	GO:0033512	L-lysine catabolic process to acetyl-CoA via saccharopine	0.343445	0.961856	0	1	1	1
Biological Process	GO:0033566	gamma-tubulin complex localization	0.343445	0.961856	1	0	1	1
Biological Process	GO:0033869	nucleoside bisphosphate catabolic process	0.343445	0.961856	0	1	1	1
Biological Process	GO:0034031	ribonucleoside bisphosphate catabolic process	0.343445	0.961856	0	1	1	1
Biological Process	GO:0034034	purine nucleoside bisphosphate catabolic process	0.343445	0.961856	0	1	1	1
Biological Process	GO:0034103	regulation of tissue remodeling	0.343445	0.961856	1	0	1	1
Biological Process	GO:0034203	glycolipid translocation	0.343445	0.961856	1	0	1	1
Biological Process	GO:0034284	response to monosaccharide	0.343445	0.961856	0	1	1	1
Biological Process	GO:0034305	regulation of asexual sporulation	0.343445	0.961856	0	1	1	1
Biological Process	GO:0034355	NAD salvage	0.343445	0.961856	0	1	1	1
Biological Process	GO:0034453	microtubule anchoring	0.343445	0.961856	1	0	1	1
Biological Process	GO:0034462	small-subunit processome assembly	0.343445	0.961856	1	0	1	1
Biological Process	GO:0034499	late endosome to Golgi transport	0.343445	0.961856	1	0	1	1
Biological Process	GO:0034631	microtubule anchoring at spindle pole body	0.343445	0.961856	1	0	1	1
Biological Process	GO:0035444	nickel cation transmembrane transport	0.343445	0.961856	0	1	1	1
Biological Process	GO:0035461	vitamin transmembrane transport	0.343445	0.961856	0	1	1	1
Biological Process	GO:0035617	stress granule disassembly	0.343445	0.961856	1	0	1	1
Biological Process	GO:0035751	regulation of lysosomal lumen pH	0.343445	0.961856	1	0	1	1
Biological Process	GO:0035821	modification of morphology or physiology of other organism	0.343445	0.961856	1	0	1	1
Biological Process	GO:0036010	protein localization to endosome	0.343445	0.961856	1	0	1	1
Biological Process	GO:0036088	D-serine catabolic process	0.343445	0.961856	0	1	1	1
Biological Process	GO:0036149	phosphatidylinositol acyl-chain remodeling	0.343445	0.961856	1	0	1	1
Biological Process	GO:0036267	invasive filamentous growth	0.343445	0.961856	1	0	1	1
Biological Process	GO:0042183	formate catabolic process	0.343445	0.961856	0	1	1	1
Biological Process	GO:0042244	spore wall assembly	0.343445	0.961856	1	0	1	1
Biological Process	GO:0042306	regulation of protein import into nucleus	0.343445	0.961856	1	0	1	1
Biological Process	GO:0042307	positive regulation of protein import into nucleus	0.343445	0.961856	1	0	1	1
Biological Process	GO:0042365	water-soluble vitamin catabolic process	0.343445	0.961856	1	0	1	1
Biological Process	GO:0042447	hormone catabolic process	0.343445	0.961856	0	1	1	1
Biological Process	GO:0042560	pteridine-containing compound catabolic process	0.343445	0.961856	1	0	1	1
Biological Process	GO:0042742	defense response to bacterium	0.343445	0.961856	1	0	1	1
Biological Process	GO:0042758	long-chain fatty acid catabolic process	0.343445	0.961856	0	1	1	1
Biological Process	GO:0042851	L-alanine metabolic process	0.343445	0.961856	1	0	1	1
Biological Process	GO:0042853	L-alanine catabolic process	0.343445	0.961856	1	0	1	1
Biological Process	GO:0043266	regulation of potassium ion transport	0.343445	0.961856	1	0	1	1
Biological Process	GO:0043276	anoikis	0.343445	0.961856	0	1	1	1
Biological Process	GO:0043409	negative regulation of MAPK cascade	0.343445	0.961856	1	0	1	1
Biological Process	GO:0043419	urea catabolic process	0.343445	0.961856	0	1	1	1
Biological Process	GO:0043937	regulation of sporulation	0.343445	0.961856	0	1	1	1
Biological Process	GO:0044364	disruption of cells of other organism	0.343445	0.961856	1	0	1	1
Biological Process	GO:0044572	[4Fe-4S] cluster assembly	0.343445	0.961856	1	0	1	1
Biological Process	GO:0044755	pantothenate import into cell	0.343445	0.961856	0	1	1	1
Biological Process	GO:0044806	G-quadruplex DNA unwinding	0.343445	0.961856	1	0	1	1
Biological Process	GO:0045014	negative regulation of transcription by glucose	0.343445	0.961856	0	1	1	1
Biological Process	GO:0045033	peroxisome inheritance	0.343445	0.961856	1	0	1	1
Biological Process	GO:0045036	protein targeting to chloroplast	0.343445	0.961856	1	0	1	1
Biological Process	GO:0045149	acetoin metabolic process	0.343445	0.961856	1	0	1	1
Biological Process	GO:0045151	acetoin biosynthetic process	0.343445	0.961856	1	0	1	1
Biological Process	GO:0045329	carnitine biosynthetic process	0.343445	0.961856	1	0	1	1
Biological Process	GO:0045540	regulation of cholesterol biosynthetic process	0.343445	0.961856	0	1	1	1
Biological Process	GO:0045597	positive regulation of cell differentiation	0.343445	0.961856	1	0	1	1
Biological Process	GO:0045666	positive regulation of neuron differentiation	0.343445	0.961856	1	0	1	1
Biological Process	GO:0045773	positive regulation of axon extension	0.343445	0.961856	1	0	1	1
Biological Process	GO:0045895	positive regulation of mating-type specific transcription, DNA-templated	0.343445	0.961856	1	0	1	1
Biological Process	GO:0045898	regulation of RNA polymerase II transcriptional preinitiation complex assembly	0.343445	0.961856	1	0	1	1
Biological Process	GO:0045899	positive regulation of RNA polymerase II transcriptional preinitiation complex assembly	0.343445	0.961856	1	0	1	1
Biological Process	GO:0045948	positive regulation of translational initiation	0.343445	0.961856	1	0	1	1
Biological Process	GO:0046016	positive regulation of transcription by glucose	0.343445	0.961856	0	1	1	1
Biological Process	GO:0046070	dGTP metabolic process	0.343445	0.961856	1	0	1	1
Biological Process	GO:0046167	glycerol-3-phosphate biosynthetic process	0.343445	0.961856	0	1	1	1
Biological Process	GO:0046247	terpene catabolic process	0.343445	0.961856	1	0	1	1
Biological Process	GO:0046328	regulation of JNK cascade	0.343445	0.961856	1	0	1	1
Biological Process	GO:0046330	positive regulation of JNK cascade	0.343445	0.961856	1	0	1	1
Biological Process	GO:0046339	diacylglycerol metabolic process	0.343445	0.961856	1	0	1	1
Biological Process	GO:0046340	diacylglycerol catabolic process	0.343445	0.961856	1	0	1	1
Biological Process	GO:0046354	mannan biosynthetic process	0.343445	0.961856	0	1	1	1
Biological Process	GO:0046360	2-oxobutyrate biosynthetic process	0.343445	0.961856	0	1	1	1
Biological Process	GO:0046361	2-oxobutyrate metabolic process	0.343445	0.961856	0	1	1	1
Biological Process	GO:0046396	D-galacturonate metabolic process	0.343445	0.961856	0	1	1	1
Biological Process	GO:0046397	galacturonate catabolic process	0.343445	0.961856	0	1	1	1
Biological Process	GO:0046437	D-amino acid biosynthetic process	0.343445	0.961856	0	1	1	1
Biological Process	GO:0046440	L-lysine metabolic process	0.343445	0.961856	0	1	1	1
Biological Process	GO:0046452	dihydrofolate metabolic process	0.343445	0.961856	1	0	1	1
Biological Process	GO:0046476	glycosylceramide biosynthetic process	0.343445	0.961856	1	0	1	1
Biological Process	GO:0046484	oxazole or thiazole metabolic process	0.343445	0.961856	0	1	1	1
Biological Process	GO:0046491	L-methylmalonyl-CoA metabolic process	0.343445	0.961856	0	1	1	1
Biological Process	GO:0046502	uroporphyrinogen III metabolic process	0.343445	0.961856	0	1	1	1
Biological Process	GO:0046579	positive regulation of Ras protein signal transduction	0.343445	0.961856	1	0	1	1
Biological Process	GO:0046657	folic acid catabolic process	0.343445	0.961856	1	0	1	1
Biological Process	GO:0046677	response to antibiotic	0.343445	0.961856	0	1	1	1
Biological Process	GO:0046822	regulation of nucleocytoplasmic transport	0.343445	0.961856	1	0	1	1
Biological Process	GO:0046824	positive regulation of nucleocytoplasmic transport	0.343445	0.961856	1	0	1	1
Biological Process	GO:0046836	glycolipid transport	0.343445	0.961856	1	0	1	1
Biological Process	GO:0046849	bone remodeling	0.343445	0.961856	1	0	1	1
Biological Process	GO:0046850	regulation of bone remodeling	0.343445	0.961856	1	0	1	1
Biological Process	GO:0048210	Golgi vesicle fusion to target membrane	0.343445	0.961856	1	0	1	1
Biological Process	GO:0048254	snoRNA localization	0.343445	0.961856	1	0	1	1
Biological Process	GO:0048288	nuclear membrane fusion involved in karyogamy	0.343445	0.961856	1	0	1	1
Biological Process	GO:0048639	positive regulation of developmental growth	0.343445	0.961856	1	0	1	1
Biological Process	GO:0048771	tissue remodeling	0.343445	0.961856	1	0	1	1
Biological Process	GO:0048863	stem cell differentiation	0.343445	0.961856	0	1	1	1
Biological Process	GO:0050435	beta-amyloid metabolic process	0.343445	0.961856	0	1	1	1
Biological Process	GO:0050769	positive regulation of neurogenesis	0.343445	0.961856	1	0	1	1
Biological Process	GO:0050772	positive regulation of axonogenesis	0.343445	0.961856	1	0	1	1
Biological Process	GO:0050773	regulation of dendrite development	0.343445	0.961856	1	0	1	1
Biological Process	GO:0050810	regulation of steroid biosynthetic process	0.343445	0.961856	0	1	1	1
Biological Process	GO:0050992	dimethylallyl diphosphate biosynthetic process	0.343445	0.961856	1	0	1	1
Biological Process	GO:0050993	dimethylallyl diphosphate metabolic process	0.343445	0.961856	1	0	1	1
Biological Process	GO:0051057	positive regulation of small GTPase mediated signal transduction	0.343445	0.961856	1	0	1	1
Biological Process	GO:0051177	meiotic sister chromatid cohesion	0.343445	0.961856	1	0	1	1
Biological Process	GO:0051402	neuron apoptotic process	0.343445	0.961856	1	0	1	1
Biological Process	GO:0051415	interphase microtubule nucleation by interphase microtubule organizing center	0.343445	0.961856	1	0	1	1
Biological Process	GO:0051418	microtubule nucleation by microtubule organizing center	0.343445	0.961856	1	0	1	1
Biological Process	GO:0051478	mannosylglycerate metabolic process	0.343445	0.961856	1	0	1	1
Biological Process	GO:0051479	mannosylglycerate biosynthetic process	0.343445	0.961856	1	0	1	1
Biological Process	GO:0051639	actin filament network formation	0.343445	0.961856	1	0	1	1
Biological Process	GO:0051661	maintenance of centrosome location	0.343445	0.961856	1	0	1	1
Biological Process	GO:0051754	meiotic sister chromatid cohesion, centromeric	0.343445	0.961856	1	0	1	1
Biological Process	GO:0051790	short-chain fatty acid biosynthetic process	0.343445	0.961856	0	1	1	1
Biological Process	GO:0051999	mannosyl-inositol phosphorylceramide biosynthetic process	0.343445	0.961856	1	0	1	1
Biological Process	GO:0052837	thiazole biosynthetic process	0.343445	0.961856	0	1	1	1
Biological Process	GO:0052838	thiazole metabolic process	0.343445	0.961856	0	1	1	1
Biological Process	GO:0055064	chloride ion homeostasis	0.343445	0.961856	1	0	1	1
Biological Process	GO:0055081	anion homeostasis	0.343445	0.961856	1	0	1	1
Biological Process	GO:0055083	monovalent inorganic anion homeostasis	0.343445	0.961856	1	0	1	1
Biological Process	GO:0060211	regulation of nuclear-transcribed mRNA poly(A) tail shortening	0.343445	0.961856	1	0	1	1
Biological Process	GO:0060213	positive regulation of nuclear-transcribed mRNA poly(A) tail shortening	0.343445	0.961856	1	0	1	1
Biological Process	GO:0060996	dendritic spine development	0.343445	0.961856	1	0	1	1
Biological Process	GO:0060998	regulation of dendritic spine development	0.343445	0.961856	1	0	1	1
Biological Process	GO:0061013	regulation of mRNA catabolic process	0.343445	0.961856	1	0	1	1
Biological Process	GO:0061014	positive regulation of mRNA catabolic process	0.343445	0.961856	1	0	1	1
Biological Process	GO:0061492	asymmetric protein localization to old or new spindle pole body	0.343445	0.961856	1	0	1	1
Biological Process	GO:0061509	asymmetric protein localization to old mitotic spindle pole body	0.343445	0.961856	1	0	1	1
Biological Process	GO:0070150	mitochondrial glycyl-tRNA aminoacylation	0.343445	0.961856	1	0	1	1
Biological Process	GO:0070179	D-serine biosynthetic process	0.343445	0.961856	0	1	1	1
Biological Process	GO:0070221	sulfide oxidation, using sulfide:quinone oxidoreductase	0.343445	0.961856	1	0	1	1
Biological Process	GO:0070302	regulation of stress-activated protein kinase signaling cascade	0.343445	0.961856	1	0	1	1
Biological Process	GO:0070304	positive regulation of stress-activated protein kinase signaling cascade	0.343445	0.961856	1	0	1	1
Biological Process	GO:0070371	ERK1 and ERK2 cascade	0.343445	0.961856	1	0	1	1
Biological Process	GO:0070372	regulation of ERK1 and ERK2 cascade	0.343445	0.961856	1	0	1	1
Biological Process	GO:0070484	dehydro-D-arabinono-1,4-lactone metabolic process	0.343445	0.961856	1	0	1	1
Biological Process	GO:0070485	dehydro-D-arabinono-1,4-lactone biosynthetic process	0.343445	0.961856	1	0	1	1
Biological Process	GO:0070590	spore wall biogenesis	0.343445	0.961856	1	0	1	1
Biological Process	GO:0070591	ascospore wall biogenesis	0.343445	0.961856	1	0	1	1
Biological Process	GO:0070601	centromeric sister chromatid cohesion	0.343445	0.961856	1	0	1	1
Biological Process	GO:0070726	cell wall assembly	0.343445	0.961856	1	0	1	1
Biological Process	GO:0070901	mitochondrial tRNA methylation	0.343445	0.961856	0	1	1	1
Biological Process	GO:0070935	3'-UTR-mediated mRNA stabilization	0.343445	0.961856	1	0	1	1
Biological Process	GO:0070997	neuron death	0.343445	0.961856	1	0	1	1
Biological Process	GO:0071322	cellular response to carbohydrate stimulus	0.343445	0.961856	0	1	1	1
Biological Process	GO:0071326	cellular response to monosaccharide stimulus	0.343445	0.961856	0	1	1	1
Biological Process	GO:0071331	cellular response to hexose stimulus	0.343445	0.961856	0	1	1	1
Biological Process	GO:0071333	cellular response to glucose stimulus	0.343445	0.961856	0	1	1	1
Biological Process	GO:0071479	cellular response to ionizing radiation	0.343445	0.961856	0	1	1	1
Biological Process	GO:0071489	cellular response to red or far red light	0.343445	0.961856	0	1	1	1
Biological Process	GO:0071940	fungal-type cell wall assembly	0.343445	0.961856	1	0	1	1
Biological Process	GO:0071988	protein localization to spindle pole body	0.343445	0.961856	1	0	1	1
Biological Process	GO:0072351	tricarboxylic acid biosynthetic process	0.343445	0.961856	0	1	1	1
Biological Process	GO:0072393	microtubule anchoring at microtubule organizing center	0.343445	0.961856	1	0	1	1
Biological Process	GO:0072596	establishment of protein localization to chloroplast	0.343445	0.961856	1	0	1	1
Biological Process	GO:0072598	protein localization to chloroplast	0.343445	0.961856	1	0	1	1
Biological Process	GO:0075306	regulation of conidium formation	0.343445	0.961856	0	1	1	1
Biological Process	GO:0085029	extracellular matrix assembly	0.343445	0.961856	1	0	1	1
Biological Process	GO:0090181	regulation of cholesterol metabolic process	0.343445	0.961856	0	1	1	1
Biological Process	GO:0097054	L-glutamate biosynthetic process	0.343445	0.961856	0	1	1	1
Biological Process	GO:0097176	epoxide metabolic process	0.343445	0.961856	1	0	1	1
Biological Process	GO:0097237	cellular response to toxic substance	0.343445	0.961856	0	1	1	1
Biological Process	GO:0097285	cell-type specific apoptotic process	0.343445	0.961856	1	0	1	1
Biological Process	GO:0097305	response to alcohol	0.343445	0.961856	1	0	1	1
Biological Process	GO:0097359	UDP-glucosylation	0.343445	0.961856	1	0	1	1
Biological Process	GO:0097510	base-excision repair, AP site formation via deaminated base removal	0.343445	0.961856	1	0	1	1
Biological Process	GO:0098717	pantothenate import across plasma membrane	0.343445	0.961856	0	1	1	1
Biological Process	GO:0098727	maintenance of cell number	0.343445	0.961856	0	1	1	1
Biological Process	GO:1900151	regulation of nuclear-transcribed mRNA catabolic process, deadenylation-dependent decay	0.343445	0.961856	1	0	1	1
Biological Process	GO:1900153	positive regulation of nuclear-transcribed mRNA catabolic process, deadenylation-dependent decay	0.343445	0.961856	1	0	1	1
Biological Process	GO:1900180	regulation of protein localization to nucleus	0.343445	0.961856	1	0	1	1
Biological Process	GO:1900182	positive regulation of protein localization to nucleus	0.343445	0.961856	1	0	1	1
Biological Process	GO:1901337	thioester transport	0.343445	0.961856	1	0	1	1
Biological Process	GO:1901379	regulation of potassium ion transmembrane transport	0.343445	0.961856	1	0	1	1
Biological Process	GO:1901688	pantothenate import	0.343445	0.961856	0	1	1	1
Biological Process	GO:1902358	sulfate transmembrane transport	0.343445	0.961856	0	1	1	1
Biological Process	GO:1902404	mitotic actomyosin contractile ring contraction	0.343445	0.961856	1	0	1	1
Biological Process	GO:1902440	protein localization to mitotic spindle pole body	0.343445	0.961856	1	0	1	1
Biological Process	GO:1902480	protein localization to mitotic spindle	0.343445	0.961856	1	0	1	1
Biological Process	GO:1902659	regulation of glucose mediated signaling pathway	0.343445	0.961856	0	1	1	1
Biological Process	GO:1902660	negative regulation of glucose mediated signaling pathway	0.343445	0.961856	0	1	1	1
Biological Process	GO:1902930	regulation of alcohol biosynthetic process	0.343445	0.961856	0	1	1	1
Biological Process	GO:1903409	reactive oxygen species biosynthetic process	0.343445	0.961856	0	1	1	1
Biological Process	GO:1903461	Okazaki fragment processing involved in mitotic DNA replication	0.343445	0.961856	1	0	1	1
Biological Process	GO:1903510	mucopolysaccharide metabolic process	0.343445	0.961856	1	0	1	1
Biological Process	GO:1903533	regulation of protein targeting	0.343445	0.961856	1	0	1	1
Biological Process	GO:1903664	regulation of asexual reproduction	0.343445	0.961856	0	1	1	1
Biological Process	GO:1903832	regulation of cellular response to amino acid starvation	0.343445	0.961856	1	0	1	1
Biological Process	GO:1903833	positive regulation of cellular response to amino acid starvation	0.343445	0.961856	1	0	1	1
Biological Process	GO:1904062	regulation of cation transmembrane transport	0.343445	0.961856	1	0	1	1
Biological Process	GO:1904589	regulation of protein import	0.343445	0.961856	1	0	1	1
Biological Process	GO:1904591	positive regulation of protein import	0.343445	0.961856	1	0	1	1
Biological Process	GO:1904983	transmembrane glycine transport from cytosol to mitochondrion	0.343445	0.961856	1	0	1	1
Biological Process	GO:1990683	DNA double-strand break attachment to nuclear envelope	0.343445	0.961856	1	0	1	1
Biological Process	GO:1990810	microtubule anchoring at mitotic spindle pole body	0.343445	0.961856	1	0	1	1
Biological Process	GO:2000036	regulation of stem cell population maintenance	0.343445	0.961856	0	1	1	1
Biological Process	GO:2000209	regulation of anoikis	0.343445	0.961856	0	1	1	1
Biological Process	GO:2000210	positive regulation of anoikis	0.343445	0.961856	0	1	1	1
Biological Process	GO:2000377	regulation of reactive oxygen species metabolic process	0.343445	0.961856	1	0	1	1
Biological Process	GO:2000736	regulation of stem cell differentiation	0.343445	0.961856	0	1	1	1
Biological Process	GO:2000811	negative regulation of anoikis	0.343445	0.961856	0	1	1	1
Biological Process	GO:2001293	malonyl-CoA metabolic process	0.343445	0.961856	1	0	1	1
Biological Process	GO:2001295	malonyl-CoA biosynthetic process	0.343445	0.961856	1	0	1	1
Cellular Component	GO:0005811	lipid particle	0.345306	1	6	1	7	17
Molecular Function	GO:0004843	thiol-dependent ubiquitin-specific protease activity	0.346573	0.831598	10	0	10	23
Molecular Function	GO:0008194	UDP-glycosyltransferase activity	0.346573	0.831598	9	1	10	23
Molecular Function	GO:0036459	thiol-dependent ubiquitinyl hydrolase activity	0.346573	0.831598	10	0	10	23
Molecular Function	GO:0038023	signaling receptor activity	0.346573	0.831598	8	2	10	23
Molecular Function	GO:0016301	kinase activity	0.346632	0.831598	67	32	99	255
Molecular Function	GO:0000295	adenine nucleotide transmembrane transporter activity	0.347984	0.831598	1	3	4	8
Molecular Function	GO:0005346	purine ribonucleotide transmembrane transporter activity	0.347984	0.831598	1	3	4	8
Molecular Function	GO:0015108	chloride transmembrane transporter activity	0.347984	0.831598	3	1	4	8
Molecular Function	GO:0016661	oxidoreductase activity, acting on other nitrogenous compounds as donors	0.347984	0.831598	2	2	4	8
Molecular Function	GO:0030544	Hsp70 protein binding	0.347984	0.831598	3	1	4	8
Molecular Function	GO:0070008	serine-type exopeptidase activity	0.347984	0.831598	4	0	4	8
Molecular Function	GO:0036094	small molecule binding	0.3495	0.831598	273	103	376	988
Biological Process	GO:0042221	response to chemical	0.350116	0.979543	23	21	44	121
Biological Process	GO:0065008	regulation of biological quality	0.350852	0.980606	57	22	79	221
Molecular Function	GO:0008375	acetylglucosaminyltransferase activity	0.352113	0.831598	5	1	6	13
Molecular Function	GO:0015662	ATPase activity, coupled to transmembrane movement of ions, phosphorylative mechanism	0.352113	0.831598	1	5	6	13
Molecular Function	GO:0016772	transferase activity, transferring phosphorus-containing groups	0.355688	0.831598	96	40	136	353
Biological Process	GO:0007131	reciprocal meiotic recombination	0.35909	1	7	0	7	17
Biological Process	GO:0035825	reciprocal DNA recombination	0.35909	1	7	0	7	17
Biological Process	GO:0040007	growth	0.35909	1	6	1	7	17
Biological Process	GO:0006732	coenzyme metabolic process	0.361656	1	33	21	54	150
Molecular Function	GO:0000975	regulatory region DNA binding	0.363099	0.831598	34	19	53	135
Molecular Function	GO:0001067	regulatory region nucleic acid binding	0.363099	0.831598	34	19	53	135
Molecular Function	GO:0044212	transcription regulatory region DNA binding	0.363099	0.831598	34	19	53	135
Cellular Component	GO:0000172	ribonuclease MRP complex	0.364303	1	3	1	4	9
Cellular Component	GO:0005933	cellular bud	0.364303	1	4	0	4	9
Cellular Component	GO:0030681	multimeric ribonuclease P complex	0.364303	1	3	1	4	9
Cellular Component	GO:0071782	endoplasmic reticulum tubular network	0.364303	1	2	2	4	9
Cellular Component	GO:0098827	endoplasmic reticulum subcompartment	0.364303	1	2	2	4	9
Biological Process	GO:0000725	recombinational repair	0.365573	1	16	1	17	45
Biological Process	GO:0008202	steroid metabolic process	0.365573	1	14	3	17	45
Biological Process	GO:0045930	negative regulation of mitotic cell cycle	0.365573	1	14	3	17	45
Biological Process	GO:0051321	meiotic cell cycle	0.368156	1	21	2	23	62
Biological Process	GO:0043632	modification-dependent macromolecule catabolic process	0.371126	1	53	4	57	159
Cellular Component	GO:0098552	side of membrane	0.371469	1	6	3	9	23
Biological Process	GO:0000904	cell morphogenesis involved in differentiation	0.374654	1	3	1	4	9
Biological Process	GO:0006189	'de novo' IMP biosynthetic process	0.374654	1	1	3	4	9
Biological Process	GO:0007409	axonogenesis	0.374654	1	3	1	4	9
Biological Process	GO:0009083	branched-chain amino acid catabolic process	0.374654	1	0	4	4	9
Biological Process	GO:0019856	pyrimidine nucleobase biosynthetic process	0.374654	1	1	3	4	9
Biological Process	GO:0030149	sphingolipid catabolic process	0.374654	1	3	1	4	9
Biological Process	GO:0045005	DNA-dependent DNA replication maintenance of fidelity	0.374654	1	3	1	4	9
Biological Process	GO:0045931	positive regulation of mitotic cell cycle	0.374654	1	4	0	4	9
Biological Process	GO:0046466	membrane lipid catabolic process	0.374654	1	3	1	4	9
Biological Process	GO:0046503	glycerolipid catabolic process	0.374654	1	1	3	4	9
Biological Process	GO:0048667	cell morphogenesis involved in neuron differentiation	0.374654	1	3	1	4	9
Biological Process	GO:0048812	neuron projection morphogenesis	0.374654	1	3	1	4	9
Biological Process	GO:0050667	homocysteine metabolic process	0.374654	1	2	2	4	9
Biological Process	GO:0051307	meiotic chromosome separation	0.374654	1	4	0	4	9
Biological Process	GO:0060284	regulation of cell development	0.374654	1	3	1	4	9
Biological Process	GO:2001057	reactive nitrogen species metabolic process	0.374654	1	3	1	4	9
Biological Process	GO:0006865	amino acid transport	0.374748	1	5	3	8	20
Biological Process	GO:0042181	ketone biosynthetic process	0.374748	1	7	1	8	20
Molecular Function	GO:0000095	S-adenosyl-L-methionine transmembrane transporter activity	0.374749	0.831598	1	0	1	1
Molecular Function	GO:0000107	imidazoleglycerol-phosphate synthase activity	0.374749	0.831598	1	0	1	1
Molecular Function	GO:0000215	tRNA 2'-phosphotransferase activity	0.374749	0.831598	1	0	1	1
Molecular Function	GO:0000334	3-hydroxyanthranilate 3,4-dioxygenase activity	0.374749	0.831598	0	1	1	1
Molecular Function	GO:0000701	purine-specific mismatch base pair DNA N-glycosylase activity	0.374749	0.831598	1	0	1	1
Molecular Function	GO:0000703	oxidized pyrimidine nucleobase lesion DNA N-glycosylase activity	0.374749	0.831598	1	0	1	1
Molecular Function	GO:0000907	sulfonate dioxygenase activity	0.374749	0.831598	0	1	1	1
Molecular Function	GO:0000979	RNA polymerase II core promoter sequence-specific DNA binding	0.374749	0.831598	1	0	1	1
Molecular Function	GO:0001002	RNA polymerase III type 1 promoter sequence-specific DNA binding	0.374749	0.831598	0	1	1	1
Molecular Function	GO:0001003	RNA polymerase III type 2 promoter sequence-specific DNA binding	0.374749	0.831598	0	1	1	1
Molecular Function	GO:0001018	mitochondrial RNA polymerase regulatory region DNA binding	0.374749	0.831598	1	0	1	1
Molecular Function	GO:0001030	RNA polymerase III type 1 promoter DNA binding	0.374749	0.831598	0	1	1	1
Molecular Function	GO:0001031	RNA polymerase III type 2 promoter DNA binding	0.374749	0.831598	0	1	1	1
Molecular Function	GO:0001097	TFIIH-class transcription factor binding	0.374749	0.831598	0	1	1	1
Molecular Function	GO:0003720	telomerase activity	0.374749	0.831598	1	0	1	1
Molecular Function	GO:0003830	beta-1,4-mannosylglycoprotein 4-beta-N-acetylglucosaminyltransferase activity	0.374749	0.831598	1	0	1	1
Molecular Function	GO:0003852	2-isopropylmalate synthase activity	0.374749	0.831598	0	1	1	1
Molecular Function	GO:0003856	3-dehydroquinate synthase activity	0.374749	0.831598	1	0	1	1
Molecular Function	GO:0003857	3-hydroxyacyl-CoA dehydrogenase activity	0.374749	0.831598	0	1	1	1
Molecular Function	GO:0003858	3-hydroxybutyrate dehydrogenase activity	0.374749	0.831598	1	0	1	1
Molecular Function	GO:0003861	3-isopropylmalate dehydratase activity	0.374749	0.831598	0	1	1	1
Molecular Function	GO:0003862	3-isopropylmalate dehydrogenase activity	0.374749	0.831598	0	1	1	1
Molecular Function	GO:0003864	3-methyl-2-oxobutanoate hydroxymethyltransferase activity	0.374749	0.831598	1	0	1	1
Molecular Function	GO:0003865	3-oxo-5-alpha-steroid 4-dehydrogenase activity	0.374749	0.831598	1	0	1	1
Molecular Function	GO:0003867	4-aminobutyrate transaminase activity	0.374749	0.831598	0	1	1	1
Molecular Function	GO:0003905	alkylbase DNA N-glycosylase activity	0.374749	0.831598	1	0	1	1
Molecular Function	GO:0003923	GPI-anchor transamidase activity	0.374749	0.831598	1	0	1	1
Molecular Function	GO:0003937	IMP cyclohydrolase activity	0.374749	0.831598	0	1	1	1
Molecular Function	GO:0003948	N4-(beta-N-acetylglucosaminyl)-L-asparaginase activity	0.374749	0.831598	1	0	1	1
Molecular Function	GO:0003952	NAD+ synthase (glutamine-hydrolyzing) activity	0.374749	0.831598	0	1	1	1
Molecular Function	GO:0003955	NAD(P)H dehydrogenase (quinone) activity	0.374749	0.831598	0	1	1	1
Molecular Function	GO:0003964	RNA-directed DNA polymerase activity	0.374749	0.831598	1	0	1	1
Molecular Function	GO:0003972	RNA ligase (ATP) activity	0.374749	0.831598	1	0	1	1
Molecular Function	GO:0003978	UDP-glucose 4-epimerase activity	0.374749	0.831598	0	1	1	1
Molecular Function	GO:0003980	UDP-glucose:glycoprotein glucosyltransferase activity	0.374749	0.831598	1	0	1	1
Molecular Function	GO:0003983	UTP:glucose-1-phosphate uridylyltransferase activity	0.374749	0.831598	0	1	1	1
Molecular Function	GO:0003986	acetyl-CoA hydrolase activity	0.374749	0.831598	0	1	1	1
Molecular Function	GO:0003989	acetyl-CoA carboxylase activity	0.374749	0.831598	1	0	1	1
Molecular Function	GO:0003997	acyl-CoA oxidase activity	0.374749	0.831598	0	1	1	1
Molecular Function	GO:0004001	adenosine kinase activity	0.374749	0.831598	0	1	1	1
Molecular Function	GO:0004021	L-alanine:2-oxoglutarate aminotransferase activity	0.374749	0.831598	1	0	1	1
Molecular Function	GO:0004024	alcohol dehydrogenase activity, zinc-dependent	0.374749	0.831598	0	1	1	1
Molecular Function	GO:0004037	allantoicase activity	0.374749	0.831598	0	1	1	1
Molecular Function	GO:0004038	allantoinase activity	0.374749	0.831598	1	0	1	1
Molecular Function	GO:0004044	amidophosphoribosyltransferase activity	0.374749	0.831598	0	1	1	1
Molecular Function	GO:0004053	arginase activity	0.374749	0.831598	0	1	1	1
Molecular Function	GO:0004055	argininosuccinate synthase activity	0.374749	0.831598	1	0	1	1
Molecular Function	GO:0004060	arylamine N-acetyltransferase activity	0.374749	0.831598	1	0	1	1
Molecular Function	GO:0004064	arylesterase activity	0.374749	0.831598	1	0	1	1
Molecular Function	GO:0004070	aspartate carbamoyltransferase activity	0.374749	0.831598	0	1	1	1
Molecular Function	GO:0004074	biliverdin reductase activity	0.374749	0.831598	1	0	1	1
Molecular Function	GO:0004075	biotin carboxylase activity	0.374749	0.831598	1	0	1	1
Molecular Function	GO:0004077	biotin-[acetyl-CoA-carboxylase] ligase activity	0.374749	0.831598	1	0	1	1
Molecular Function	GO:0004081	bis(5'-nucleosyl)-tetraphosphatase (asymmetrical) activity	0.374749	0.831598	1	0	1	1
Molecular Function	GO:0004090	carbonyl reductase (NADPH) activity	0.374749	0.831598	1	0	1	1
Molecular Function	GO:0004099	chitin deacetylase activity	0.374749	0.831598	1	0	1	1
Molecular Function	GO:0004107	chorismate synthase activity	0.374749	0.831598	1	0	1	1
Molecular Function	GO:0004109	coproporphyrinogen oxidase activity	0.374749	0.831598	1	0	1	1
Molecular Function	GO:0004129	cytochrome-c oxidase activity	0.374749	0.831598	1	0	1	1
Molecular Function	GO:0004130	cytochrome-c peroxidase activity	0.374749	0.831598	1	0	1	1
Molecular Function	GO:0004143	diacylglycerol kinase activity	0.374749	0.831598	1	0	1	1
Molecular Function	GO:0004145	diamine N-acetyltransferase activity	0.374749	0.831598	1	0	1	1
Molecular Function	GO:0004149	dihydrolipoyllysine-residue succinyltransferase activity	0.374749	0.831598	0	1	1	1
Molecular Function	GO:0004303	estradiol 17-beta-dehydrogenase activity	0.374749	0.831598	1	0	1	1
Molecular Function	GO:0004308	exo-alpha-sialidase activity	0.374749	0.831598	1	0	1	1
Molecular Function	GO:0004313	[acyl-carrier-protein] S-acetyltransferase activity	0.374749	0.831598	1	0	1	1
Molecular Function	GO:0004316	3-oxoacyl-[acyl-carrier-protein] reductase (NADPH) activity	0.374749	0.831598	1	0	1	1
Molecular Function	GO:0004317	3-hydroxypalmitoyl-[acyl-carrier-protein] dehydratase activity	0.374749	0.831598	1	0	1	1
Molecular Function	GO:0004318	enoyl-[acyl-carrier-protein] reductase (NADH) activity	0.374749	0.831598	1	0	1	1
Molecular Function	GO:0004321	fatty-acyl-CoA synthase activity	0.374749	0.831598	1	0	1	1
Molecular Function	GO:0004333	fumarate hydratase activity	0.374749	0.831598	0	1	1	1
Molecular Function	GO:0004335	galactokinase activity	0.374749	0.831598	0	1	1	1
Molecular Function	GO:0004339	glucan 1,4-alpha-glucosidase activity	0.374749	0.831598	0	1	1	1
Molecular Function	GO:0004341	gluconolactonase activity	0.374749	0.831598	1	0	1	1
Molecular Function	GO:0004342	glucosamine-6-phosphate deaminase activity	0.374749	0.831598	0	1	1	1
Molecular Function	GO:0004347	glucose-6-phosphate isomerase activity	0.374749	0.831598	0	1	1	1
Molecular Function	GO:0004350	glutamate-5-semialdehyde dehydrogenase activity	0.374749	0.831598	1	0	1	1
Molecular Function	GO:0004351	glutamate decarboxylase activity	0.374749	0.831598	0	1	1	1
Molecular Function	GO:0004352	glutamate dehydrogenase (NAD+) activity	0.374749	0.831598	0	1	1	1
Molecular Function	GO:0004360	glutamine-fructose-6-phosphate transaminase (isomerizing) activity	0.374749	0.831598	1	0	1	1
Molecular Function	GO:0004365	glyceraldehyde-3-phosphate dehydrogenase (NAD+) (phosphorylating) activity	0.374749	0.831598	0	1	1	1
Molecular Function	GO:0004368	glycerol-3-phosphate dehydrogenase activity	0.374749	0.831598	0	1	1	1
Molecular Function	GO:0004370	glycerol kinase activity	0.374749	0.831598	0	1	1	1
Molecular Function	GO:0004375	glycine dehydrogenase (decarboxylating) activity	0.374749	0.831598	0	1	1	1
Molecular Function	GO:0004379	glycylpeptide N-tetradecanoyltransferase activity	0.374749	0.831598	1	0	1	1
Molecular Function	GO:0004400	histidinol-phosphate transaminase activity	0.374749	0.831598	1	0	1	1
Molecular Function	GO:0004411	homogentisate 1,2-dioxygenase activity	0.374749	0.831598	0	1	1	1
Molecular Function	GO:0004413	homoserine kinase activity	0.374749	0.831598	1	0	1	1
Molecular Function	GO:0004417	hydroxyethylthiazole kinase activity	0.374749	0.831598	0	1	1	1
Molecular Function	GO:0004421	hydroxymethylglutaryl-CoA synthase activity	0.374749	0.831598	1	0	1	1
Molecular Function	GO:0004452	isopentenyl-diphosphate delta-isomerase activity	0.374749	0.831598	1	0	1	1
Molecular Function	GO:0004460	L-lactate dehydrogenase (cytochrome) activity	0.374749	0.831598	0	1	1	1
Molecular Function	GO:0004462	lactoylglutathione lyase activity	0.374749	0.831598	0	1	1	1
Molecular Function	GO:0004466	long-chain-acyl-CoA dehydrogenase activity	0.374749	0.831598	0	1	1	1
Molecular Function	GO:0004474	malate synthase activity	0.374749	0.831598	0	1	1	1
Molecular Function	GO:0004482	mRNA (guanine-N7-)-methyltransferase activity	0.374749	0.831598	1	0	1	1
Molecular Function	GO:0004491	methylmalonate-semialdehyde dehydrogenase (acylating) activity	0.374749	0.831598	0	1	1	1
Molecular Function	GO:0004493	methylmalonyl-CoA epimerase activity	0.374749	0.831598	0	1	1	1
Molecular Function	GO:0004516	nicotinate phosphoribosyltransferase activity	0.374749	0.831598	0	1	1	1
Molecular Function	GO:0004528	phosphodiesterase I activity	0.374749	0.831598	1	0	1	1
Molecular Function	GO:0004578	chitobiosyldiphosphodolichol beta-mannosyltransferase activity	0.374749	0.831598	1	0	1	1
Molecular Function	GO:0004581	dolichyl-phosphate beta-glucosyltransferase activity	0.374749	0.831598	1	0	1	1
Molecular Function	GO:0004590	orotidine-5'-phosphate decarboxylase activity	0.374749	0.831598	0	1	1	1
Molecular Function	GO:0004595	pantetheine-phosphate adenylyltransferase activity	0.374749	0.831598	1	0	1	1
Molecular Function	GO:0004604	phosphoadenylyl-sulfate reductase (thioredoxin) activity	0.374749	0.831598	1	0	1	1
Molecular Function	GO:0004610	phosphoacetylglucosamine mutase activity	0.374749	0.831598	1	0	1	1
Molecular Function	GO:0004611	phosphoenolpyruvate carboxykinase activity	0.374749	0.831598	0	1	1	1
Molecular Function	GO:0004612	phosphoenolpyruvate carboxykinase (ATP) activity	0.374749	0.831598	0	1	1	1
Molecular Function	GO:0004637	phosphoribosylamine-glycine ligase activity	0.374749	0.831598	1	0	1	1
Molecular Function	GO:0004639	phosphoribosylaminoimidazolesuccinocarboxamide synthase activity	0.374749	0.831598	0	1	1	1
Molecular Function	GO:0004641	phosphoribosylformylglycinamidine cyclo-ligase activity	0.374749	0.831598	1	0	1	1
Molecular Function	GO:0004643	phosphoribosylaminoimidazolecarboxamide formyltransferase activity	0.374749	0.831598	0	1	1	1
Molecular Function	GO:0004645	phosphorylase activity	0.374749	0.831598	0	1	1	1
Molecular Function	GO:0004647	phosphoserine phosphatase activity	0.374749	0.831598	1	0	1	1
Molecular Function	GO:0004657	proline dehydrogenase activity	0.374749	0.831598	1	0	1	1
Molecular Function	GO:0004690	cyclic nucleotide-dependent protein kinase activity	0.374749	0.831598	0	1	1	1
Molecular Function	GO:0004691	cAMP-dependent protein kinase activity	0.374749	0.831598	0	1	1	1
Molecular Function	GO:0004715	non-membrane spanning protein tyrosine kinase activity	0.374749	0.831598	1	0	1	1
Molecular Function	GO:0004719	protein-L-isoaspartate (D-aspartate) O-methyltransferase activity	0.374749	0.831598	0	1	1	1
Molecular Function	GO:0004726	non-membrane spanning protein tyrosine phosphatase activity	0.374749	0.831598	0	1	1	1
Molecular Function	GO:0004730	pseudouridylate synthase activity	0.374749	0.831598	1	0	1	1
Molecular Function	GO:0004736	pyruvate carboxylase activity	0.374749	0.831598	0	1	1	1
Molecular Function	GO:0004754	saccharopine dehydrogenase (NAD+, L-lysine-forming) activity	0.374749	0.831598	1	0	1	1
Molecular Function	GO:0004765	shikimate kinase activity	0.374749	0.831598	1	0	1	1
Molecular Function	GO:0004767	sphingomyelin phosphodiesterase activity	0.374749	0.831598	1	0	1	1
Molecular Function	GO:0004789	thiamine-phosphate diphosphorylase activity	0.374749	0.831598	0	1	1	1
Molecular Function	GO:0004795	threonine synthase activity	0.374749	0.831598	0	1	1	1
Molecular Function	GO:0004814	arginine-tRNA ligase activity	0.374749	0.831598	1	0	1	1
Molecular Function	GO:0004820	glycine-tRNA ligase activity	0.374749	0.831598	1	0	1	1
Molecular Function	GO:0004832	valine-tRNA ligase activity	0.374749	0.831598	1	0	1	1
Molecular Function	GO:0004852	uroporphyrinogen-III synthase activity	0.374749	0.831598	0	1	1	1
Molecular Function	GO:0004854	xanthine dehydrogenase activity	0.374749	0.831598	0	1	1	1
Molecular Function	GO:0005034	osmosensor activity	0.374749	0.831598	1	0	1	1
Molecular Function	GO:0005078	MAP-kinase scaffold activity	0.374749	0.831598	1	0	1	1
Molecular Function	GO:0005178	integrin binding	0.374749	0.831598	0	1	1	1
Molecular Function	GO:0005350	pyrimidine nucleobase transmembrane transporter activity	0.374749	0.831598	0	1	1	1
Molecular Function	GO:0005372	water transmembrane transporter activity	0.374749	0.831598	0	1	1	1
Molecular Function	GO:0005415	nucleoside:sodium symporter activity	0.374749	0.831598	0	1	1	1
Molecular Function	GO:0005452	inorganic anion exchanger activity	0.374749	0.831598	1	0	1	1
Molecular Function	GO:0005462	UDP-N-acetylglucosamine transmembrane transporter activity	0.374749	0.831598	1	0	1	1
Molecular Function	GO:0005464	UDP-xylose transmembrane transporter activity	0.374749	0.831598	1	0	1	1
Molecular Function	GO:0005469	succinate:fumarate antiporter activity	0.374749	0.831598	0	1	1	1
Molecular Function	GO:0008120	ceramide glucosyltransferase activity	0.374749	0.831598	1	0	1	1
Molecular Function	GO:0008124	4-alpha-hydroxytetrahydrobiopterin dehydratase activity	0.374749	0.831598	0	1	1	1
Molecular Function	GO:0008179	adenylate cyclase binding	0.374749	0.831598	1	0	1	1
Molecular Function	GO:0008184	glycogen phosphorylase activity	0.374749	0.831598	0	1	1	1
Molecular Function	GO:0008263	pyrimidine-specific mismatch base pair DNA N-glycosylase activity	0.374749	0.831598	1	0	1	1
Molecular Function	GO:0008271	secondary active sulfate transmembrane transporter activity	0.374749	0.831598	0	1	1	1
Molecular Function	GO:0008310	single-stranded DNA 3'-5' exodeoxyribonuclease activity	0.374749	0.831598	1	0	1	1
Molecular Function	GO:0008330	protein tyrosine/threonine phosphatase activity	0.374749	0.831598	1	0	1	1
Molecular Function	GO:0008378	galactosyltransferase activity	0.374749	0.831598	1	0	1	1
Molecular Function	GO:0008381	mechanically-gated ion channel activity	0.374749	0.831598	0	1	1	1
Molecular Function	GO:0008387	steroid 7-alpha-hydroxylase activity	0.374749	0.831598	1	0	1	1
Molecular Function	GO:0008395	steroid hydroxylase activity	0.374749	0.831598	1	0	1	1
Molecular Function	GO:0008396	oxysterol 7-alpha-hydroxylase activity	0.374749	0.831598	1	0	1	1
Molecular Function	GO:0008452	RNA ligase activity	0.374749	0.831598	1	0	1	1
Molecular Function	GO:0008469	histone-arginine N-methyltransferase activity	0.374749	0.831598	1	0	1	1
Molecular Function	GO:0008521	acetyl-CoA transporter activity	0.374749	0.831598	1	0	1	1
Molecular Function	GO:0008553	hydrogen-exporting ATPase activity, phosphorylative mechanism	0.374749	0.831598	0	1	1	1
Molecular Function	GO:0008660	1-aminocyclopropane-1-carboxylate deaminase activity	0.374749	0.831598	1	0	1	1
Molecular Function	GO:0008665	2'-phosphotransferase activity	0.374749	0.831598	1	0	1	1
Molecular Function	GO:0008670	2,4-dienoyl-CoA reductase (NADPH) activity	0.374749	0.831598	0	1	1	1
Molecular Function	GO:0008705	methionine synthase activity	0.374749	0.831598	0	1	1	1
Molecular Function	GO:0008716	D-alanine-D-alanine ligase activity	0.374749	0.831598	0	1	1	1
Molecular Function	GO:0008725	DNA-3-methyladenine glycosylase activity	0.374749	0.831598	1	0	1	1
Molecular Function	GO:0008775	acetate CoA-transferase activity	0.374749	0.831598	0	1	1	1
Molecular Function	GO:0008803	bis(5'-nucleosyl)-tetraphosphatase (symmetrical) activity	0.374749	0.831598	0	1	1	1
Molecular Function	GO:0008808	cardiolipin synthase activity	0.374749	0.831598	0	1	1	1
Molecular Function	GO:0008824	cyanate hydratase activity	0.374749	0.831598	0	1	1	1
Molecular Function	GO:0008863	formate dehydrogenase (NAD+) activity	0.374749	0.831598	0	1	1	1
Molecular Function	GO:0008902	hydroxymethylpyrimidine kinase activity	0.374749	0.831598	0	1	1	1
Molecular Function	GO:0008926	mannitol-1-phosphate 5-dehydrogenase activity	0.374749	0.831598	0	1	1	1
Molecular Function	GO:0008948	oxaloacetate decarboxylase activity	0.374749	0.831598	0	1	1	1
Molecular Function	GO:0008967	phosphoglycolate phosphatase activity	0.374749	0.831598	1	0	1	1
Molecular Function	GO:0008972	phosphomethylpyrimidine kinase activity	0.374749	0.831598	0	1	1	1
Molecular Function	GO:0008986	pyruvate, water dikinase activity	0.374749	0.831598	0	1	1	1
Molecular Function	GO:0009013	succinate-semialdehyde dehydrogenase [NAD(P)+] activity	0.374749	0.831598	0	1	1	1
Molecular Function	GO:0009019	tRNA (guanine-N1-)-methyltransferase activity	0.374749	0.831598	0	1	1	1
Molecular Function	GO:0009025	tagatose-bisphosphate aldolase activity	0.374749	0.831598	1	0	1	1
Molecular Function	GO:0009026	tagaturonate reductase activity	0.374749	0.831598	0	1	1	1
Molecular Function	GO:0009039	urease activity	0.374749	0.831598	0	1	1	1
Molecular Function	GO:0009824	AMP dimethylallyltransferase activity	0.374749	0.831598	1	0	1	1
Molecular Function	GO:0009916	alternative oxidase activity	0.374749	0.831598	0	1	1	1
Molecular Function	GO:0010349	L-galactose dehydrogenase activity	0.374749	0.831598	1	0	1	1
Molecular Function	GO:0010420	polyprenyldihydroxybenzoate methyltransferase activity	0.374749	0.831598	1	0	1	1
Molecular Function	GO:0010427	abscisic acid binding	0.374749	0.831598	1	0	1	1
Molecular Function	GO:0010436	carotenoid dioxygenase activity	0.374749	0.831598	1	0	1	1
Molecular Function	GO:0010945	CoA pyrophosphatase activity	0.374749	0.831598	0	1	1	1
Molecular Function	GO:0015002	heme-copper terminal oxidase activity	0.374749	0.831598	1	0	1	1
Molecular Function	GO:0015137	citrate transmembrane transporter activity	0.374749	0.831598	0	1	1	1
Molecular Function	GO:0015138	fumarate transmembrane transporter activity	0.374749	0.831598	0	1	1	1
Molecular Function	GO:0015184	L-cystine transmembrane transporter activity	0.374749	0.831598	0	1	1	1
Molecular Function	GO:0015187	glycine transmembrane transporter activity	0.374749	0.831598	1	0	1	1
Molecular Function	GO:0015207	adenine transmembrane transporter activity	0.374749	0.831598	1	0	1	1
Molecular Function	GO:0015233	pantothenate transmembrane transporter activity	0.374749	0.831598	0	1	1	1
Molecular Function	GO:0015250	water channel activity	0.374749	0.831598	0	1	1	1
Molecular Function	GO:0015370	solute:sodium symporter activity	0.374749	0.831598	0	1	1	1
Molecular Function	GO:0015377	cation:chloride symporter activity	0.374749	0.831598	1	0	1	1
Molecular Function	GO:0015379	potassium:chloride symporter activity	0.374749	0.831598	1	0	1	1
Molecular Function	GO:0015389	pyrimidine- and adenine-specific:sodium symporter activity	0.374749	0.831598	0	1	1	1
Molecular Function	GO:0015390	purine-specific nucleoside:sodium symporter activity	0.374749	0.831598	0	1	1	1
Molecular Function	GO:0015459	potassium channel regulator activity	0.374749	0.831598	1	0	1	1
Molecular Function	GO:0015489	putrescine transmembrane transporter activity	0.374749	0.831598	0	1	1	1
Molecular Function	GO:0015562	efflux transmembrane transporter activity	0.374749	0.831598	1	0	1	1
Molecular Function	GO:0015930	glutamate synthase activity	0.374749	0.831598	0	1	1	1
Molecular Function	GO:0016040	glutamate synthase (NADH) activity	0.374749	0.831598	0	1	1	1
Molecular Function	GO:0016263	glycoprotein-N-acetylgalactosamine 3-beta-galactosyltransferase activity	0.374749	0.831598	1	0	1	1
Molecular Function	GO:0016297	acyl-[acyl-carrier-protein] hydrolase activity	0.374749	0.831598	1	0	1	1
Molecular Function	GO:0016401	palmitoyl-CoA oxidase activity	0.374749	0.831598	0	1	1	1
Molecular Function	GO:0016404	15-hydroxyprostaglandin dehydrogenase (NAD+) activity	0.374749	0.831598	1	0	1	1
Molecular Function	GO:0016532	superoxide dismutase copper chaperone activity	0.374749	0.831598	1	0	1	1
Molecular Function	GO:0016594	glycine binding	0.374749	0.831598	0	1	1	1
Molecular Function	GO:0016618	hydroxypyruvate reductase activity	0.374749	0.831598	1	0	1	1
Molecular Function	GO:0016642	oxidoreductase activity, acting on the CH-NH2 group of donors, disulfide as acceptor	0.374749	0.831598	0	1	1	1
Molecular Function	GO:0016662	oxidoreductase activity, acting on other nitrogenous compounds as donors, cytochrome as acceptor	0.374749	0.831598	0	1	1	1
Molecular Function	GO:0016675	oxidoreductase activity, acting on a heme group of donors	0.374749	0.831598	1	0	1	1
Molecular Function	GO:0016676	oxidoreductase activity, acting on a heme group of donors, oxygen as acceptor	0.374749	0.831598	1	0	1	1
Molecular Function	GO:0016682	oxidoreductase activity, acting on diphenols and related substances as donors, oxygen as acceptor	0.374749	0.831598	0	1	1	1
Molecular Function	GO:0016726	oxidoreductase activity, acting on CH or CH2 groups, NAD or NADP as acceptor	0.374749	0.831598	0	1	1	1
Molecular Function	GO:0016751	S-succinyltransferase activity	0.374749	0.831598	0	1	1	1
Molecular Function	GO:0016781	phosphotransferase activity, paired acceptors	0.374749	0.831598	0	1	1	1
Molecular Function	GO:0016824	hydrolase activity, acting on acid halide bonds	0.374749	0.831598	0	1	1	1
Molecular Function	GO:0016901	oxidoreductase activity, acting on the CH-OH group of donors, quinone or similar compound as acceptor	0.374749	0.831598	0	1	1	1
Molecular Function	GO:0016997	alpha-sialidase activity	0.374749	0.831598	1	0	1	1
Molecular Function	GO:0017017	MAP kinase tyrosine/serine/threonine phosphatase activity	0.374749	0.831598	1	0	1	1
Molecular Function	GO:0017168	5-oxoprolinase (ATP-hydrolyzing) activity	0.374749	0.831598	1	0	1	1
Molecular Function	GO:0017176	phosphatidylinositol N-acetylglucosaminyltransferase activity	0.374749	0.831598	1	0	1	1
Molecular Function	GO:0017178	diphthine-ammonia ligase activity	0.374749	0.831598	1	0	1	1
Molecular Function	GO:0018114	threonine racemase activity	0.374749	0.831598	0	1	1	1
Molecular Function	GO:0018271	biotin-protein ligase activity	0.374749	0.831598	1	0	1	1
Molecular Function	GO:0018478	malonate-semialdehyde dehydrogenase (acetylating) activity	0.374749	0.831598	0	1	1	1
Molecular Function	GO:0018549	methanethiol oxidase activity	0.374749	0.831598	1	0	1	1
Molecular Function	GO:0019107	myristoyltransferase activity	0.374749	0.831598	1	0	1	1
Molecular Function	GO:0019120	hydrolase activity, acting on acid halide bonds, in C-halide compounds	0.374749	0.831598	0	1	1	1
Molecular Function	GO:0019135	deoxyhypusine monooxygenase activity	0.374749	0.831598	1	0	1	1
Molecular Function	GO:0019148	D-cysteine desulfhydrase activity	0.374749	0.831598	1	0	1	1
Molecular Function	GO:0019172	glyoxalase III activity	0.374749	0.831598	0	1	1	1
Molecular Function	GO:0019187	beta-1,4-mannosyltransferase activity	0.374749	0.831598	1	0	1	1
Molecular Function	GO:0019788	NEDD8 transferase activity	0.374749	0.831598	1	0	1	1
Molecular Function	GO:0019809	spermidine binding	0.374749	0.831598	1	0	1	1
Molecular Function	GO:0019840	isoprenoid binding	0.374749	0.831598	1	0	1	1
Molecular Function	GO:0019863	IgE binding	0.374749	0.831598	1	0	1	1
Molecular Function	GO:0019865	immunoglobulin binding	0.374749	0.831598	1	0	1	1
Molecular Function	GO:0022833	mechanically gated channel activity	0.374749	0.831598	0	1	1	1
Molecular Function	GO:0030267	glyoxylate reductase (NADP) activity	0.374749	0.831598	1	0	1	1
Molecular Function	GO:0030374	ligand-dependent nuclear receptor transcription coactivator activity	0.374749	0.831598	1	0	1	1
Molecular Function	GO:0030378	serine racemase activity	0.374749	0.831598	0	1	1	1
Molecular Function	GO:0030410	nicotianamine synthase activity	0.374749	0.831598	0	1	1	1
Molecular Function	GO:0030586	[methionine synthase] reductase activity	0.374749	0.831598	0	1	1	1
Molecular Function	GO:0030696	tRNA (m5U54) methyltransferase activity	0.374749	0.831598	1	0	1	1
Molecular Function	GO:0030697	S-adenosylmethionine-dependent tRNA (m5U54) methyltransferase activity	0.374749	0.831598	1	0	1	1
Molecular Function	GO:0030941	chloroplast targeting sequence binding	0.374749	0.831598	1	0	1	1
Molecular Function	GO:0031151	histone methyltransferase activity (H3-K79 specific)	0.374749	0.831598	1	0	1	1
Molecular Function	GO:0031405	lipoic acid binding	0.374749	0.831598	1	0	1	1
Molecular Function	GO:0031419	cobalamin binding	0.374749	0.831598	0	1	1	1
Molecular Function	GO:0031681	G-protein beta-subunit binding	0.374749	0.831598	1	0	1	1
Molecular Function	GO:0032131	alkylated DNA binding	0.374749	0.831598	1	0	1	1
Molecular Function	GO:0032356	oxidized DNA binding	0.374749	0.831598	1	0	1	1
Molecular Function	GO:0032357	oxidized purine DNA binding	0.374749	0.831598	1	0	1	1
Molecular Function	GO:0032931	histone acetyltransferase activity (H3-K56 specific)	0.374749	0.831598	1	0	1	1
Molecular Function	GO:0033549	MAP kinase phosphatase activity	0.374749	0.831598	1	0	1	1
Molecular Function	GO:0033550	MAP kinase tyrosine phosphatase activity	0.374749	0.831598	1	0	1	1
Molecular Function	GO:0033765	steroid dehydrogenase activity, acting on the CH-CH group of donors	0.374749	0.831598	1	0	1	1
Molecular Function	GO:0034257	nicotinamide riboside transmembrane transporter activity	0.374749	0.831598	1	0	1	1
Molecular Function	GO:0034386	4-aminobutyrate:2-oxoglutarate transaminase activity	0.374749	0.831598	0	1	1	1
Molecular Function	GO:0035485	adenine/guanine mispair binding	0.374749	0.831598	1	0	1	1
Molecular Function	GO:0035497	cAMP response element binding	0.374749	0.831598	0	1	1	1
Molecular Function	GO:0035539	8-oxo-7,8-dihydrodeoxyguanosine triphosphate pyrophosphatase activity	0.374749	0.831598	1	0	1	1
Molecular Function	GO:0036243	succinate-semialdehyde dehydrogenase (NADP+) activity	0.374749	0.831598	0	1	1	1
Molecular Function	GO:0036424	L-phosphoserine phosphatase activity	0.374749	0.831598	1	0	1	1
Molecular Function	GO:0042030	ATPase inhibitor activity	0.374749	0.831598	0	1	1	1
Molecular Function	GO:0042084	5-methyltetrahydrofolate-dependent methyltransferase activity	0.374749	0.831598	0	1	1	1
Molecular Function	GO:0042132	fructose 1,6-bisphosphate 1-phosphatase activity	0.374749	0.831598	0	1	1	1
Molecular Function	GO:0042283	dolichyl pyrophosphate Glc1Man9GlcNAc2 alpha-1,3-glucosyltransferase activity	0.374749	0.831598	1	0	1	1
Molecular Function	GO:0043337	CDP-diacylglycerol-phosphatidylglycerol phosphatidyltransferase activity	0.374749	0.831598	1	0	1	1
Molecular Function	GO:0043733	DNA-3-methylbase glycosylase activity	0.374749	0.831598	1	0	1	1
Molecular Function	GO:0043891	glyceraldehyde-3-phosphate dehydrogenase (NAD(P)+) (phosphorylating) activity	0.374749	0.831598	0	1	1	1
Molecular Function	GO:0043916	DNA-7-methylguanine glycosylase activity	0.374749	0.831598	1	0	1	1
Molecular Function	GO:0044594	17-beta-hydroxysteroid dehydrogenase (NAD+) activity	0.374749	0.831598	0	1	1	1
Molecular Function	GO:0044610	FMN transmembrane transporter activity	0.374749	0.831598	0	1	1	1
Molecular Function	GO:0045027	DNA end binding	0.374749	0.831598	0	1	1	1
Molecular Function	GO:0045145	single-stranded DNA 5'-3' exodeoxyribonuclease activity	0.374749	0.831598	1	0	1	1
Molecular Function	GO:0045181	glutamate synthase activity, NAD(P)H as acceptor	0.374749	0.831598	0	1	1	1
Molecular Function	GO:0045290	D-arabinose 1-dehydrogenase [NAD(P)+] activity	0.374749	0.831598	1	0	1	1
Molecular Function	GO:0045485	omega-6 fatty acid desaturase activity	0.374749	0.831598	1	0	1	1
Molecular Function	GO:0045549	9-cis-epoxycarotenoid dioxygenase activity	0.374749	0.831598	1	0	1	1
Molecular Function	GO:0045551	cinnamyl-alcohol dehydrogenase activity	0.374749	0.831598	1	0	1	1
Molecular Function	GO:0046558	arabinan endo-1,5-alpha-L-arabinosidase activity	0.374749	0.831598	1	0	1	1
Molecular Function	GO:0046715	borate transmembrane transporter activity	0.374749	0.831598	1	0	1	1
Molecular Function	GO:0046976	histone methyltransferase activity (H3-K27 specific)	0.374749	0.831598	0	1	1	1
Molecular Function	GO:0047443	4-hydroxy-4-methyl-2-oxoglutarate aldolase activity	0.374749	0.831598	0	1	1	1
Molecular Function	GO:0047522	15-oxoprostaglandin 13-oxidase activity	0.374749	0.831598	0	1	1	1
Molecular Function	GO:0047605	acetolactate decarboxylase activity	0.374749	0.831598	1	0	1	1
Molecular Function	GO:0047635	alanine-oxo-acid transaminase activity	0.374749	0.831598	1	0	1	1
Molecular Function	GO:0047837	D-xylose 1-dehydrogenase (NADP+) activity	0.374749	0.831598	1	0	1	1
Molecular Function	GO:0047911	galacturan 1,4-alpha-galacturonidase activity	0.374749	0.831598	1	0	1	1
Molecular Function	GO:0047952	glycerol-3-phosphate dehydrogenase [NAD(P)+] activity	0.374749	0.831598	1	0	1	1
Molecular Function	GO:0048257	3'-flap endonuclease activity	0.374749	0.831598	1	0	1	1
Molecular Function	GO:0048531	beta-1,3-galactosyltransferase activity	0.374749	0.831598	1	0	1	1
Molecular Function	GO:0050032	L-rhamnonate dehydratase activity	0.374749	0.831598	0	1	1	1
Molecular Function	GO:0050113	inositol oxygenase activity	0.374749	0.831598	1	0	1	1
Molecular Function	GO:0050218	propionate-CoA ligase activity	0.374749	0.831598	1	0	1	1
Molecular Function	GO:0050262	ribosylnicotinamide kinase activity	0.374749	0.831598	0	1	1	1
Molecular Function	GO:0050278	sedoheptulose-bisphosphatase activity	0.374749	0.831598	0	1	1	1
Molecular Function	GO:0050334	thiaminase activity	0.374749	0.831598	0	1	1	1
Molecular Function	GO:0050421	nitrite reductase (NO-forming) activity	0.374749	0.831598	0	1	1	1
Molecular Function	GO:0050440	2-methylcitrate synthase activity	0.374749	0.831598	0	1	1	1
Molecular Function	GO:0050501	hyaluronan synthase activity	0.374749	0.831598	1	0	1	1
Molecular Function	GO:0050504	mannosyl-3-phosphoglycerate synthase activity	0.374749	0.831598	1	0	1	1
Molecular Function	GO:0050525	cutinase activity	0.374749	0.831598	1	0	1	1
Molecular Function	GO:0050613	delta14-sterol reductase activity	0.374749	0.831598	0	1	1	1
Molecular Function	GO:0051267	CP2 mannose-ethanolamine phosphotransferase activity	0.374749	0.831598	1	0	1	1
Molecular Function	GO:0051723	protein methylesterase activity	0.374749	0.831598	0	1	1	1
Molecular Function	GO:0051724	NAD transporter activity	0.374749	0.831598	0	1	1	1
Molecular Function	GO:0051730	GTP-dependent polyribonucleotide 5'-hydroxyl-kinase activity	0.374749	0.831598	1	0	1	1
Molecular Function	GO:0051732	polyribonucleotide kinase activity	0.374749	0.831598	1	0	1	1
Molecular Function	GO:0051735	GTP-dependent polynucleotide kinase activity	0.374749	0.831598	1	0	1	1
Molecular Function	GO:0051747	cytosine C-5 DNA demethylase activity	0.374749	0.831598	0	1	1	1
Molecular Function	GO:0051748	UTP-monosaccharide-1-phosphate uridylyltransferase activity	0.374749	0.831598	0	1	1	1
Molecular Function	GO:0051903	S-(hydroxymethyl)glutathione dehydrogenase activity	0.374749	0.831598	0	1	1	1
Molecular Function	GO:0052381	tRNA dimethylallyltransferase activity	0.374749	0.831598	1	0	1	1
Molecular Function	GO:0052735	tRNA (cytosine-3-)-methyltransferase activity	0.374749	0.831598	1	0	1	1
Molecular Function	GO:0052736	beta-glucanase activity	0.374749	0.831598	0	1	1	1
Molecular Function	GO:0052761	exo-1,4-beta-D-glucosaminidase activity	0.374749	0.831598	1	0	1	1
Molecular Function	GO:0052840	inositol diphosphate tetrakisphosphate diphosphatase activity	0.374749	0.831598	0	1	1	1
Molecular Function	GO:0052861	glucan endo-1,3-beta-glucanase activity, C-3 substituted reducing group	0.374749	0.831598	0	1	1	1
Molecular Function	GO:0052862	glucan endo-1,4-beta-glucanase activity, C-3 substituted reducing group	0.374749	0.831598	0	1	1	1
Molecular Function	GO:0052906	tRNA (guanine(37)-N(1))-methyltransferase activity	0.374749	0.831598	0	1	1	1
Molecular Function	GO:0052917	dol-P-Man:Man(7)GlcNAc(2)-PP-Dol alpha-1,6-mannosyltransferase activity	0.374749	0.831598	1	0	1	1
Molecular Function	GO:0052918	dol-P-Man:Man(8)GlcNAc(2)-PP-Dol alpha-1,2-mannosyltransferase activity	0.374749	0.831598	1	0	1	1
Molecular Function	GO:0052926	dol-P-Man:Man(6)GlcNAc(2)-PP-Dol alpha-1,2-mannosyltransferase activity	0.374749	0.831598	1	0	1	1
Molecular Function	GO:0061133	endopeptidase activator activity	0.374749	0.831598	1	0	1	1
Molecular Function	GO:0061542	3-demethylubiquinone-n 3-O-methyltransferase activity	0.374749	0.831598	1	0	1	1
Molecular Function	GO:0070041	rRNA (uridine-C5-)-methyltransferase activity	0.374749	0.831598	1	0	1	1
Molecular Function	GO:0070224	sulfide:quinone oxidoreductase activity	0.374749	0.831598	1	0	1	1
Molecular Function	GO:0070330	aromatase activity	0.374749	0.831598	1	0	1	1
Molecular Function	GO:0070530	K63-linked polyubiquitin binding	0.374749	0.831598	1	0	1	1
Molecular Function	GO:0070548	L-glutamine aminotransferase activity	0.374749	0.831598	1	0	1	1
Molecular Function	GO:0071532	ankyrin repeat binding	0.374749	0.831598	1	0	1	1
Molecular Function	GO:0071713	para-aminobenzoyl-glutamate hydrolase activity	0.374749	0.831598	1	0	1	1
Molecular Function	GO:0071885	N-terminal protein N-methyltransferase activity	0.374749	0.831598	1	0	1	1
Molecular Function	GO:0071913	citrate secondary active transmembrane transporter activity	0.374749	0.831598	0	1	1	1
Molecular Function	GO:0080122	AMP transmembrane transporter activity	0.374749	0.831598	0	1	1	1
Molecular Function	GO:0080139	borate efflux transmembrane transporter activity	0.374749	0.831598	1	0	1	1
Molecular Function	GO:0090482	vitamin transmembrane transporter activity	0.374749	0.831598	0	1	1	1
Molecular Function	GO:1990190	peptide-glutamate-N-acetyltransferase activity	0.374749	0.831598	1	0	1	1
Molecular Function	GO:1990404	protein ADP-ribosylase activity	0.374749	0.831598	1	0	1	1
Molecular Function	GO:1990444	F-box domain binding	0.374749	0.831598	1	0	1	1
Molecular Function	GO:2001069	glycogen binding	0.374749	0.831598	0	1	1	1
Biological Process	GO:0007346	regulation of mitotic cell cycle	0.379652	1	21	4	25	68
Molecular Function	GO:0004721	phosphoprotein phosphatase activity	0.379863	0.840439	14	2	16	39
Molecular Function	GO:0016627	oxidoreductase activity, acting on the CH-CH group of donors	0.379863	0.840439	8	8	16	39
Biological Process	GO:1903046	meiotic cell cycle process	0.380044	1	17	2	19	51
Cellular Component	GO:0032153	cell division site	0.381498	1	8	2	10	26
Molecular Function	GO:0005319	lipid transporter activity	0.381653	0.843147	5	4	9	21
Biological Process	GO:0006310	DNA recombination	0.384985	1	25	1	26	71
Biological Process	GO:0072507	divalent inorganic cation homeostasis	0.385314	1	6	8	14	37
Cellular Component	GO:0032155	cell division site part	0.385489	1	5	0	5	12
Molecular Function	GO:0052689	carboxylic ester hydrolase activity	0.386926	0.85353	15	14	29	73
Biological Process	GO:0000470	maturation of LSU-rRNA	0.387811	1	8	1	9	23
Biological Process	GO:0009272	fungal-type cell wall biogenesis	0.387811	1	8	1	9	23
Biological Process	GO:0016458	gene silencing	0.387811	1	9	0	9	23
Molecular Function	GO:0003774	motor activity	0.389793	0.854789	7	0	7	16
Molecular Function	GO:0016763	transferase activity, transferring pentosyl groups	0.389793	0.854789	3	4	7	16
Molecular Function	GO:0019888	protein phosphatase regulator activity	0.389793	0.854789	6	1	7	16
Molecular Function	GO:0030515	snoRNA binding	0.389793	0.854789	7	0	7	16
Biological Process	GO:0006563	L-serine metabolic process	0.397538	1	2	3	5	12
Biological Process	GO:0006721	terpenoid metabolic process	0.397538	1	4	1	5	12
Biological Process	GO:0007007	inner mitochondrial membrane organization	0.397538	1	2	3	5	12
Biological Process	GO:0010817	regulation of hormone levels	0.397538	1	3	2	5	12
Biological Process	GO:0019321	pentose metabolic process	0.397538	1	3	2	5	12
Biological Process	GO:0022603	regulation of anatomical structure morphogenesis	0.397538	1	2	3	5	12
Biological Process	GO:0030004	cellular monovalent inorganic cation homeostasis	0.397538	1	4	1	5	12
Biological Process	GO:0071966	fungal-type cell wall polysaccharide metabolic process	0.397538	1	5	0	5	12
Biological Process	GO:1901264	carbohydrate derivative transport	0.397538	1	3	2	5	12
Molecular Function	GO:0003777	microtubule motor activity	0.3978	0.861807	5	0	5	11
Molecular Function	GO:0005385	zinc ion transmembrane transporter activity	0.3978	0.861807	1	4	5	11
Molecular Function	GO:0015298	solute:cation antiporter activity	0.3978	0.861807	4	1	5	11
Molecular Function	GO:0015491	cation:cation antiporter activity	0.3978	0.861807	4	1	5	11
Biological Process	GO:0009110	vitamin biosynthetic process	0.398983	1	6	4	10	26
Biological Process	GO:0042364	water-soluble vitamin biosynthetic process	0.398983	1	6	4	10	26
Biological Process	GO:0009653	anatomical structure morphogenesis	0.400741	1	11	5	16	43
Cellular Component	GO:0030894	replisome	0.400742	1	5	1	6	15
Molecular Function	GO:0001013	RNA polymerase I regulatory region DNA binding	0.403411	0.861807	1	2	3	6
Molecular Function	GO:0001163	RNA polymerase I regulatory region sequence-specific DNA binding	0.403411	0.861807	1	2	3	6
Molecular Function	GO:0003993	acid phosphatase activity	0.403411	0.861807	2	1	3	6
Molecular Function	GO:0004551	nucleotide diphosphatase activity	0.403411	0.861807	1	2	3	6
Molecular Function	GO:0015116	sulfate transmembrane transporter activity	0.403411	0.861807	1	2	3	6
Molecular Function	GO:0015205	nucleobase transmembrane transporter activity	0.403411	0.861807	2	1	3	6
Molecular Function	GO:0016273	arginine N-methyltransferase activity	0.403411	0.861807	3	0	3	6
Molecular Function	GO:0016274	protein-arginine N-methyltransferase activity	0.403411	0.861807	3	0	3	6
Molecular Function	GO:0016641	oxidoreductase activity, acting on the CH-NH2 group of donors, oxygen as acceptor	0.403411	0.861807	2	1	3	6
Molecular Function	GO:0016668	oxidoreductase activity, acting on a sulfur group of donors, NAD(P) as acceptor	0.403411	0.861807	2	1	3	6
Molecular Function	GO:0016833	oxo-acid-lyase activity	0.403411	0.861807	1	2	3	6
Molecular Function	GO:0019212	phosphatase inhibitor activity	0.403411	0.861807	2	1	3	6
Molecular Function	GO:0019902	phosphatase binding	0.403411	0.861807	2	1	3	6
Molecular Function	GO:0043023	ribosomal large subunit binding	0.403411	0.861807	3	0	3	6
Biological Process	GO:0006576	cellular biogenic amine metabolic process	0.408723	1	6	5	11	29
Biological Process	GO:0009062	fatty acid catabolic process	0.408723	1	4	7	11	29
Biological Process	GO:0044106	cellular amine metabolic process	0.408723	1	6	5	11	29
Molecular Function	GO:0000977	RNA polymerase II regulatory region sequence-specific DNA binding	0.408829	0.868239	26	10	36	92
Molecular Function	GO:0001012	RNA polymerase II regulatory region DNA binding	0.408829	0.868239	26	10	36	92
Molecular Function	GO:0004872	receptor activity	0.409003	0.868239	8	2	10	24
Molecular Function	GO:0060089	molecular transducer activity	0.409003	0.868239	8	2	10	24
Molecular Function	GO:0008234	cysteine-type peptidase activity	0.409338	0.868239	13	2	15	37
Molecular Function	GO:0004519	endonuclease activity	0.413315	0.874595	19	4	23	58
Molecular Function	GO:0000978	RNA polymerase II core promoter proximal region sequence-specific DNA binding	0.413509	0.874595	21	10	31	79
Biological Process	GO:0009082	branched-chain amino acid biosynthetic process	0.414278	1	1	5	6	15
Biological Process	GO:0031175	neuron projection development	0.414278	1	5	1	6	15
Biological Process	GO:0031670	cellular response to nutrient	0.414278	1	1	5	6	15
Biological Process	GO:0042430	indole-containing compound metabolic process	0.414278	1	3	3	6	15
Biological Process	GO:0048666	neuron development	0.414278	1	5	1	6	15
Biological Process	GO:0006928	movement of cell or subcellular component	0.417346	1	11	1	12	32
Cellular Component	GO:0001401	mitochondrial sorting and assembly machinery complex	0.41798	1	2	0	2	4
Cellular Component	GO:0005787	signal peptidase complex	0.41798	1	2	0	2	4
Cellular Component	GO:0005851	eukaryotic translation initiation factor 2B complex	0.41798	1	2	0	2	4
Cellular Component	GO:0031391	Elg1 RFC-like complex	0.41798	1	1	1	2	4
Cellular Component	GO:0034399	nuclear periphery	0.41798	1	2	0	2	4
Cellular Component	GO:0035371	microtubule plus-end	0.41798	1	2	0	2	4
Cellular Component	GO:0043292	contractile fiber	0.41798	1	2	0	2	4
Cellular Component	GO:0044449	contractile fiber part	0.41798	1	2	0	2	4
Cellular Component	GO:0061617	MICOS complex	0.41798	1	0	2	2	4
Cellular Component	GO:0070860	RNA polymerase I core factor complex	0.41798	1	1	1	2	4
Cellular Component	GO:0097361	CIA complex	0.41798	1	2	0	2	4
Cellular Component	GO:1990752	microtubule end	0.41798	1	2	0	2	4
Molecular Function	GO:0004190	aspartic-type endopeptidase activity	0.421149	0.888231	8	0	8	19
Molecular Function	GO:0070001	aspartic-type peptidase activity	0.421149	0.888231	8	0	8	19
Molecular Function	GO:0000976	transcription regulatory region sequence-specific DNA binding	0.422649	0.890134	33	18	51	132
Biological Process	GO:0007051	spindle organization	0.425077	1	12	1	13	35
Biological Process	GO:0000056	ribosomal small subunit export from nucleus	0.425386	1	2	0	2	4
Biological Process	GO:0000132	establishment of mitotic spindle orientation	0.425386	1	2	0	2	4
Biological Process	GO:0000338	protein deneddylation	0.425386	1	2	0	2	4
Biological Process	GO:0002200	somatic diversification of immune receptors	0.425386	1	2	0	2	4
Biological Process	GO:0002377	immunoglobulin production	0.425386	1	2	0	2	4
Biological Process	GO:0002440	production of molecular mediator of immune response	0.425386	1	2	0	2	4
Biological Process	GO:0006000	fructose metabolic process	0.425386	1	0	2	2	4
Biological Process	GO:0006116	NADH oxidation	0.425386	1	2	0	2	4
Biological Process	GO:0006121	mitochondrial electron transport, succinate to ubiquinone	0.425386	1	0	2	2	4
Biological Process	GO:0006154	adenosine catabolic process	0.425386	1	2	0	2	4
Biological Process	GO:0006272	leading strand elongation	0.425386	1	2	0	2	4
Biological Process	GO:0006278	RNA-dependent DNA replication	0.425386	1	2	0	2	4
Biological Process	GO:0006283	transcription-coupled nucleotide-excision repair	0.425386	1	2	0	2	4
Biological Process	GO:0006361	transcription initiation from RNA polymerase I promoter	0.425386	1	1	1	2	4
Biological Process	GO:0006384	transcription initiation from RNA polymerase III promoter	0.425386	1	1	1	2	4
Biological Process	GO:0006446	regulation of translational initiation	0.425386	1	2	0	2	4
Biological Process	GO:0006529	asparagine biosynthetic process	0.425386	1	0	2	2	4
Biological Process	GO:0006542	glutamine biosynthetic process	0.425386	1	0	2	2	4
Biological Process	GO:0006552	leucine catabolic process	0.425386	1	0	2	2	4
Biological Process	GO:0006556	S-adenosylmethionine biosynthetic process	0.425386	1	2	0	2	4
Biological Process	GO:0006607	NLS-bearing protein import into nucleus	0.425386	1	2	0	2	4
Biological Process	GO:0006673	inositolphosphoceramide metabolic process	0.425386	1	2	0	2	4
Biological Process	GO:0006995	cellular response to nitrogen starvation	0.425386	1	2	0	2	4
Biological Process	GO:0007004	telomere maintenance via telomerase	0.425386	1	2	0	2	4
Biological Process	GO:0007023	post-chaperonin tubulin folding pathway	0.425386	1	2	0	2	4
Biological Process	GO:0007040	lysosome organization	0.425386	1	2	0	2	4
Biological Process	GO:0009052	pentose-phosphate shunt, non-oxidative branch	0.425386	1	0	2	2	4
Biological Process	GO:0009088	threonine biosynthetic process	0.425386	1	1	1	2	4
Biological Process	GO:0009113	purine nucleobase biosynthetic process	0.425386	1	1	1	2	4
Biological Process	GO:0009229	thiamine diphosphate biosynthetic process	0.425386	1	0	2	2	4
Biological Process	GO:0009304	tRNA transcription	0.425386	1	2	0	2	4
Biological Process	GO:0010563	negative regulation of phosphorus metabolic process	0.425386	1	1	1	2	4
Biological Process	GO:0016445	somatic diversification of immunoglobulins	0.425386	1	2	0	2	4
Biological Process	GO:0016998	cell wall macromolecule catabolic process	0.425386	1	2	0	2	4
Biological Process	GO:0032886	regulation of microtubule-based process	0.425386	1	2	0	2	4
Biological Process	GO:0034221	fungal-type cell wall chitin biosynthetic process	0.425386	1	2	0	2	4
Biological Process	GO:0034308	primary alcohol metabolic process	0.425386	1	1	1	2	4
Biological Process	GO:0034407	cell wall (1->3)-beta-D-glucan metabolic process	0.425386	1	2	0	2	4
Biological Process	GO:0034410	cell wall beta-glucan biosynthetic process	0.425386	1	2	0	2	4
Biological Process	GO:0034411	cell wall (1->3)-beta-D-glucan biosynthetic process	0.425386	1	2	0	2	4
Biological Process	GO:0035269	protein O-linked mannosylation	0.425386	1	2	0	2	4
Biological Process	GO:0036503	ERAD pathway	0.425386	1	2	0	2	4
Biological Process	GO:0040011	locomotion	0.425386	1	1	1	2	4
Biological Process	GO:0042357	thiamine diphosphate metabolic process	0.425386	1	0	2	2	4
Biological Process	GO:0042632	cholesterol homeostasis	0.425386	1	2	0	2	4
Biological Process	GO:0042797	tRNA transcription from RNA polymerase III promoter	0.425386	1	2	0	2	4
Biological Process	GO:0043562	cellular response to nitrogen levels	0.425386	1	2	0	2	4
Biological Process	GO:0045936	negative regulation of phosphate metabolic process	0.425386	1	1	1	2	4
Biological Process	GO:0046085	adenosine metabolic process	0.425386	1	2	0	2	4
Biological Process	GO:0046185	aldehyde catabolic process	0.425386	1	0	2	2	4
Biological Process	GO:0046351	disaccharide biosynthetic process	0.425386	1	0	2	2	4
Biological Process	GO:0046949	fatty-acyl-CoA biosynthetic process	0.425386	1	2	0	2	4
Biological Process	GO:0051182	coenzyme transport	0.425386	1	1	1	2	4
Biological Process	GO:0051294	establishment of spindle orientation	0.425386	1	2	0	2	4
Biological Process	GO:0055092	sterol homeostasis	0.425386	1	2	0	2	4
Biological Process	GO:0055129	L-proline biosynthetic process	0.425386	1	2	0	2	4
Biological Process	GO:0070507	regulation of microtubule cytoskeleton organization	0.425386	1	2	0	2	4
Biological Process	GO:0071969	fungal-type cell wall (1->3)-beta-D-glucan metabolic process	0.425386	1	2	0	2	4
Biological Process	GO:0071970	fungal-type cell wall (1->3)-beta-D-glucan biosynthetic process	0.425386	1	2	0	2	4
Biological Process	GO:0071985	multivesicular body sorting pathway	0.425386	1	2	0	2	4
Biological Process	GO:0080171	lytic vacuole organization	0.425386	1	2	0	2	4
Biological Process	GO:0090618	DNA clamp unloading	0.425386	1	1	1	2	4
Biological Process	GO:0006511	ubiquitin-dependent protein catabolic process	0.425757	1	49	3	52	147
[truncated: 2,873 more rows]
